# Supplementary material for: Poly[[aqua­(μ5-3,4,5,6-tetra­carb­oxy­cyclo­hexane-1,2-dicarboxyl­ato)strontium] monohydrate]
Source: Acta Crystallogr Sect E Struct Rep Online. 2011 Nov 30;67(Pt 12):m1899–900. doi: 10.1107/S1600536811050811 (PMC3238780; doi:10.1107/S1600536811050811)
Supplement: Supplementary file 1 [file e-67-m1899-sup1.cif]

##############################################################################
#                                                                            #
# This CIF contains the data in a paper accepted for publication in          #
# Acta Crystallographica Section E. It conforms to the requirements of       #
# Notes for Authors for Acta Crystallographica Section E, and has been       #
# peer reviewed under the auspices of the IUCr Commission on Journals.       #
#                                                                            #
# Full details of the Crystallographic Information File format               #
# are given in the paper "The Crystallographic Information File (CIF):       #
# a New Standard Archive File for Crystallography" by S. R. Hall, F. H.      #
# Allen and I. D. Brown [Acta Cryst. (1991), A47, 655-685].                  #
#                                                                            #
# The current version of the core CIF dictionary is obtainable from          #
# ftp://ftp.iucr.org/pub/cif_core.dic.                                       #
#                                                                            #
# Software is freely available for graphical display of the structure(s)     #
# in this CIF. For information consult the CIF software page                 #
# http://www.iucr.org/resources/cif/software.                                #
#                                                                            #
# This file may be used for bona fide research purposes within the           #
# scientific community so long as proper attribution is given to the journal # 
# article from which it was obtained.                                        #
#                                                                            #
##############################################################################
data_I
_audit_creation_method     SHELXL-97
_chemical_name_systematic
;
Poly[[aqua(\m~5~-3,4,5,6-tetracarboxycyclohexane-1,2-
dicarboxylato)strontium] monohydrate]
;
_chemical_name_common     ?
_chemical_formula_moiety     'C12 H12 O13 Sr, H2 O'
_chemical_formula_sum     'C12 H14 O14 Sr'
_chemical_formula_iupac     '[Sr (C12 H10 O12) (H2 O)], H2 O'
_chemical_formula_weight     469.85
_chemical_melting_point     ?
_symmetry_cell_setting     triclinic
_symmetry_space_group_name_H-M     'P -1'
_symmetry_space_group_name_hall     '-P 1'
loop_
    _symmetry_equiv_pos_as_xyz
    'x, y, z'
    '-x, -y, -z'
_cell_length_a     6.1583(3)
_cell_length_b     9.4491(3)
_cell_length_c     13.6710(5)
_cell_angle_alpha     77.614(2)
_cell_angle_beta     80.746(2)
_cell_angle_gamma     77.041(2)
_cell_volume     751.89(5)
_cell_formula_units_Z     2
_cell_measurement_reflns_used     5438
_cell_measurement_theta_min     2.4786
_cell_measurement_theta_max     28.3828
_cell_measurement_temperature     296(2)
_exptl_crystal_description     columnar
_exptl_crystal_colour     colourless
_exptl_crystal_size_max     0.15
_exptl_crystal_size_mid     0.12
_exptl_crystal_size_min     0.10
_exptl_crystal_density_diffrn     2.075
_exptl_crystal_density_meas     ?
_exptl_crystal_density_method     'not measured'
_exptl_crystal_F_000     472
_exptl_absorpt_coefficient_mu     3.671
_exptl_absorpt_correction_type     multi-scan
_exptl_absorpt_process_details     '(SADABS; Bruker, 2010)'
_exptl_absorpt_correction_T_min     0.6089
_exptl_absorpt_correction_T_max     0.7103
_exptl_special_details     ?
_diffrn_ambient_temperature     296(2)
_diffrn_radiation_type     MoK\a
_diffrn_radiation_wavelength     0.71073
_diffrn_radiation_source     'fine-focus sealed tube'
_diffrn_radiation_monochromator     graphite
_diffrn_measurement_device_type     'Bruker APEXII CCD'
_diffrn_measurement_method     '\f and \w scans'
_diffrn_detector_area_resol_mean     8.3333
_diffrn_reflns_number     8798
_diffrn_reflns_av_R_equivalents     0.0265
_diffrn_reflns_av_sigmaI/netI     0.0377
_diffrn_reflns_theta_min     1.54
_diffrn_reflns_theta_max     28.39
_diffrn_reflns_theta_full     25.24
_diffrn_measured_fraction_theta_max     0.958
_diffrn_measured_fraction_theta_full     0.977
_diffrn_reflns_limit_h_min     -7
_diffrn_reflns_limit_h_max     7
_diffrn_reflns_limit_k_min     -12
_diffrn_reflns_limit_k_max     12
_diffrn_reflns_limit_l_min     -18
_diffrn_reflns_limit_l_max     18
_refine_special_details
;
Refinement of <i>F</i>^2^ against ALL reflections. The weighted <i>R</i>-factor
<i>wR</i> and goodness of fit <i>S</i> are based on <i>F</i>^2^, conventional
<i>R</i>-factors <i>R</i> are based on <i>F</i>, with <i>F</i> set to zero for
negative <i>F</i>^2^. The threshold expression of <i>F</i>^2^ >
\s(<i>F</i>^2^) is used only for calculating <i>R</i>-factors(gt) <i>etc</i>.
and is not relevant to the choice of reflections for refinement.
<i>R</i>-factors based on <i>F</i>^2^ are statistically about twice as large
as those based on <i>F</i>, and <i>R</i>- factors based on ALL data will be
even larger.
;
_reflns_number_total     3616
_reflns_number_gt     3184
_reflns_threshold_expression     I>2\s(I)
_refine_ls_structure_factor_coef     Fsqd
_refine_ls_matrix_type     full
_refine_ls_R_factor_all     0.0357
_refine_ls_R_factor_gt     0.0281
_refine_ls_wR_factor_gt     0.0620
_refine_ls_wR_factor_ref     0.0645
_refine_ls_goodness_of_fit_ref     1.035
_refine_ls_restrained_S_all     1.035
_refine_ls_number_reflns     3616
_refine_ls_number_parameters     244
_refine_ls_number_restraints     0
_refine_ls_hydrogen_treatment     constr
_refine_ls_weighting_scheme     calc
_refine_ls_weighting_details
         'calc w=1/[\s^2^(Fo^2^)+(0.0333P)^2^+0.1009P] where P=(Fo^2^+2Fc^2^)/3'
_atom_sites_solution_hydrogens     geom
_atom_sites_solution_primary     direct
_atom_sites_solution_secondary     difmap
_refine_ls_shift/su_max     0.001
_refine_ls_shift/su_mean     0.000
_refine_diff_density_max     0.449
_refine_diff_density_min     -0.550
_refine_ls_extinction_method     none
_refine_ls_extinction_coef     ?
loop_
    _atom_type_symbol
    _atom_type_description
    _atom_type_scat_dispersion_real
    _atom_type_scat_dispersion_imag
    _atom_type_scat_source
    'C' 'C' 0.0033 0.0016
                         'International Tables Vol C Tables 4.2.6.8 and 6.1.1.4'
    'H' 'H' 0.0000 0.0000
                         'International Tables Vol C Tables 4.2.6.8 and 6.1.1.4'
    'O' 'O' 0.0106 0.0060
                         'International Tables Vol C Tables 4.2.6.8 and 6.1.1.4'
    'Sr' 'Sr' -1.5307 3.2498
                         'International Tables Vol C Tables 4.2.6.8 and 6.1.1.4'
_computing_data_collection     'APEX2 (Bruker, 2010)'
_computing_cell_refinement     'SAINT (Bruker, 2010)'
_computing_data_reduction     'SAINT (Bruker, 2010)'
_computing_structure_solution     'SHELXS97 (Sheldrick, 2008)'
_computing_structure_refinement     'SHELXL97 (Sheldrick, 2008)'
_computing_molecular_graphics     'DIAMOND (Brandenburg, 2010)'
_computing_publication_material     'SHELXTL (Sheldrick, 2008)'
loop_
    _atom_site_type_symbol
    _atom_site_label
    _atom_site_fract_x
    _atom_site_fract_y
    _atom_site_fract_z
    _atom_site_U_iso_or_equiv
    _atom_site_adp_type
    _atom_site_calc_flag
    _atom_site_refinement_flags
    _atom_site_occupancy
    _atom_site_symmetry_multiplicity
    _atom_site_disorder_assembly
    _atom_site_disorder_group
    Sr Sr1 1.02988(3) 0.31958(2) 0.409253(15) 0.01534(7) Uani d . 1 1 . .
    O O1 0.7024(3) 0.53526(16) 0.41114(12) 0.0235(4) Uani d . 1 1 . .
    O O2 0.3026(3) 1.24350(16) 0.26117(12) 0.0216(4) Uani d . 1 1 . .
    O O3 0.1971(3) 0.78708(16) 0.43110(12) 0.0226(4) Uani d . 1 1 . .
    O O4 0.1356(3) 1.02924(16) 0.42401(12) 0.0221(4) Uani d . 1 1 . .
    H H4A 0.0559 1.0101 0.4772 0.033 Uiso d PR 0.50 1 . .
    O O5 0.3286(3) 0.50144(16) 0.36308(12) 0.0246(4) Uani d . 1 1 . .
    H H11 0.4481 0.4983 0.3833 0.037 Uiso d R 1 1 . .
    O O6 0.7105(3) 0.74239(18) 0.46176(13) 0.0294(4) Uani d . 1 1 . .
    O O7 0.1292(3) 0.63238(18) 0.24436(13) 0.0276(4) Uani d . 1 1 . .
    O O8 -0.0422(3) 0.90185(17) 0.09955(12) 0.0233(4) Uani d . 1 1 . .
    H H7 0.0502 0.8645 0.0574 0.035 Uiso d R 1 1 . .
    O O9 0.5394(3) 0.56570(17) 0.06154(13) 0.0264(4) Uani d . 1 1 . .
    H H9A 0.5248 0.5275 0.0151 0.025 Uiso d P 0.50 1 . .
    O O10 0.1959(3) 1.22482(17) 0.11758(13) 0.0273(4) Uani d . 1 1 . .
    H H9 0.1282 1.3095 0.1200 0.041 Uiso d R 1 1 . .
    O O11 -0.0412(3) 0.98476(18) 0.23773(13) 0.0250(4) Uani d . 1 1 . .
    O O12 0.2765(3) 0.7502(2) -0.00060(14) 0.0360(5) Uani d . 1 1 . .
    O O13 0.7610(3) 0.2429(2) 0.31616(18) 0.0494(6) Uani d . 1 1 . .
    H H13A 0.8148 0.1626 0.2948 0.074 Uiso d R 1 1 . .
    H H13B 0.6253 0.2656 0.3039 0.074 Uiso d R 1 1 . .
    C C1 0.2938(4) 1.1700(2) 0.19893(16) 0.0150(4) Uani d . 1 1 . .
    C C2 0.4656(4) 0.7781(2) 0.13407(15) 0.0130(4) Uani d . 1 1 . .
    H H2 0.6144 0.7997 0.1072 0.016 Uiso calc R 1 1 . .
    C C3 0.2404(4) 0.9094(2) 0.39319(15) 0.0142(4) Uani d . 1 1 . .
    C C4 0.5861(4) 0.7676(2) 0.30273(15) 0.0125(4) Uani d . 1 1 . .
    H H5 0.7244 0.7907 0.2621 0.015 Uiso calc R 1 1 . .
    C C5 0.4433(3) 0.9213(2) 0.31267(15) 0.0121(4) Uani d . 1 1 . .
    H H1 0.5384 0.9716 0.3387 0.015 Uiso calc R 1 1 . .
    C C6 0.4077(3) 1.0093(2) 0.20485(15) 0.0125(4) Uani d . 1 1 . .
    H H6 0.5604 1.0140 0.1722 0.015 Uiso calc R 1 1 . .
    C C7 0.3150(4) 0.9317(2) 0.13770(15) 0.0132(4) Uani d . 1 1 . .
    H H4 0.3348 0.9892 0.0693 0.016 Uiso calc R 1 1 . .
    C C8 0.0628(4) 0.9391(2) 0.16407(16) 0.0164(4) Uani d . 1 1 . .
    C C9 0.4994(4) 0.6810(2) 0.23850(15) 0.0137(4) Uani d . 1 1 . .
    H H3 0.6245 0.5998 0.2260 0.016 Uiso calc R 1 1 . .
    C C10 0.3007(4) 0.6079(2) 0.28292(16) 0.0173(5) Uani d . 1 1 . .
    C C11 0.6685(4) 0.6760(2) 0.40099(16) 0.0162(4) Uani d . 1 1 . .
    C C12 0.4151(4) 0.6951(2) 0.05943(17) 0.0198(5) Uani d . 1 1 . .
    O O1W 0.9816(4) 0.4880(2) 0.11301(19) 0.0547(6) Uani d . 1 1 . .
    H H1WA 0.8583 0.4974 0.0897 0.082 Uiso d R 1 1 . .
    H H1WB 1.0208 0.5503 0.1398 0.082 Uiso d R 1 1 . .
loop_
    _atom_site_aniso_label
    _atom_site_aniso_U_11
    _atom_site_aniso_U_22
    _atom_site_aniso_U_33
    _atom_site_aniso_U_12
    _atom_site_aniso_U_13
    _atom_site_aniso_U_23
    Sr1 0.01520(12) 0.01490(10) 0.01647(11) -0.00211(7) -0.00322(7) -0.00400(7)
    O1 0.0279(10) 0.0149(7) 0.0235(9) 0.0039(6) -0.0068(7) -0.0004(6)
    O2 0.0268(10) 0.0165(7) 0.0224(8) -0.0022(6) -0.0029(7) -0.0078(6)
    O3 0.0235(9) 0.0176(7) 0.0239(8) -0.0062(7) 0.0073(7) -0.0030(6)
    O4 0.0257(10) 0.0160(7) 0.0210(8) -0.0014(6) 0.0082(7) -0.0066(6)
    O5 0.0317(10) 0.0218(8) 0.0235(9) -0.0150(7) -0.0070(7) 0.0020(6)
    O6 0.0419(12) 0.0280(9) 0.0238(9) -0.0112(8) -0.0203(8) -0.0004(7)
    O7 0.0199(10) 0.0337(9) 0.0324(10) -0.0093(7) -0.0059(8) -0.0067(7)
    O8 0.0179(9) 0.0312(9) 0.0231(9) -0.0029(7) -0.0061(7) -0.0090(7)
    O9 0.0321(11) 0.0214(8) 0.0297(9) 0.0048(7) -0.0133(7) -0.0164(7)
    O10 0.0382(11) 0.0152(7) 0.0274(9) 0.0043(7) -0.0144(8) -0.0039(7)
    O11 0.0172(9) 0.0312(9) 0.0285(9) -0.0048(7) 0.0031(7) -0.0138(7)
    O12 0.0388(12) 0.0400(10) 0.0320(10) 0.0139(9) -0.0240(9) -0.0210(8)
    O13 0.0267(12) 0.0530(13) 0.0824(17) 0.0043(9) -0.0197(11) -0.0454(12)
    C1 0.0118(11) 0.0153(9) 0.0168(10) -0.0035(8) 0.0013(8) -0.0018(8)
    C2 0.0145(11) 0.0127(9) 0.0115(9) -0.0004(8) -0.0019(8) -0.0035(7)
    C3 0.0125(11) 0.0169(9) 0.0131(10) -0.0012(8) -0.0024(8) -0.0035(8)
    C4 0.0124(11) 0.0117(9) 0.0137(10) -0.0016(8) -0.0025(8) -0.0030(7)
    C5 0.0103(11) 0.0122(9) 0.0146(10) -0.0022(7) -0.0020(8) -0.0037(7)
    C6 0.0102(11) 0.0134(9) 0.0130(10) -0.0015(8) -0.0005(8) -0.0020(7)
    C7 0.0151(12) 0.0132(9) 0.0116(9) -0.0030(8) -0.0017(8) -0.0025(7)
    C8 0.0166(12) 0.0137(9) 0.0178(11) -0.0010(8) -0.0041(9) -0.0012(8)
    C9 0.0133(11) 0.0141(9) 0.0136(10) -0.0018(8) 0.0000(8) -0.0046(7)
    C10 0.0228(13) 0.0142(9) 0.0169(11) -0.0058(9) -0.0012(9) -0.0056(8)
    C11 0.0115(11) 0.0194(10) 0.0167(10) -0.0016(8) -0.0036(8) -0.0012(8)
    C12 0.0210(13) 0.0241(11) 0.0161(11) -0.0028(9) -0.0019(9) -0.0098(9)
    O1W 0.0434(14) 0.0313(11) 0.0981(19) 0.0114(9) -0.0392(13) -0.0280(11)
_geom_special_details
;
All e.s.d.'s (except the e.s.d. in the dihedral angle between two l.s. planes)
are estimated using the full covariance matrix. The cell e.s.d.'s are taken
into account individually in the estimation of e.s.d.'s in distances, angles
and torsion angles; correlations between e.s.d.'s in cell parameters are only
used when they are defined by crystal symmetry. An approximate (isotropic)
treatment of cell e.s.d.'s is used for estimating e.s.d.'s involving l.s.
planes.
;
loop_
    _geom_bond_atom_site_label_1
    _geom_bond_atom_site_label_2
    _geom_bond_site_symmetry_2
    _geom_bond_distance
    _geom_bond_publ_flag
    Sr1 O6 2_766 2.4601(17) ?
    Sr1 O1 . 2.5267(15) ?
    Sr1 O2 1_645 2.5348(15) ?
    Sr1 O3 2_666 2.5378(14) ?
    Sr1 O13 . 2.549(2) ?
    Sr1 O4 1_645 2.6448(14) ?
    Sr1 O5 1_655 2.7043(15) ?
    O1 C11 . 1.280(2) ?
    O2 C1 . 1.223(3) ?
    O2 Sr1 1_465 2.5348(15) ?
    O3 C3 . 1.229(2) ?
    O3 Sr1 2_666 2.5378(14) ?
    O4 C3 . 1.291(2) ?
    O4 Sr1 1_465 2.6448(14) ?
    O4 H4A . 0.8194 ?
    O5 C10 . 1.324(3) ?
    O5 Sr1 1_455 2.7043(15) ?
    O5 H11 . 0.8197 ?
    O6 C11 . 1.231(3) ?
    O6 Sr1 2_766 2.4600(17) ?
    O7 C10 . 1.210(3) ?
    O8 C8 . 1.319(3) ?
    O8 H7 . 0.8199 ?
    O9 C12 . 1.286(3) ?
    O9 H9A . 0.8204 ?
    O10 C1 . 1.303(3) ?
    O10 H9 . 0.8200 ?
    O11 C8 . 1.210(3) ?
    O12 C12 . 1.231(3) ?
    O13 H13A . 0.8499 ?
    O13 H13B . 0.8497 ?
    C1 C6 . 1.513(3) ?
    C2 C12 . 1.519(3) ?
    C2 C9 . 1.540(3) ?
    C2 C7 . 1.543(3) ?
    C2 H2 . 0.9800 ?
    C3 C5 . 1.534(3) ?
    C4 C11 . 1.528(3) ?
    C4 C5 . 1.541(3) ?
    C4 C9 . 1.543(3) ?
    C4 H5 . 0.9800 ?
    C5 C6 . 1.552(3) ?
    C5 H1 . 0.9800 ?
    C6 C7 . 1.534(3) ?
    C6 H6 . 0.9800 ?
    C7 C8 . 1.526(3) ?
    C7 H4 . 0.9800 ?
    C9 C10 . 1.518(3) ?
    C9 H3 . 0.9800 ?
    O1W H1WA . 0.8494 ?
    O1W H1WB . 0.8507 ?
loop_
    _geom_angle_atom_site_label_1
    _geom_angle_atom_site_label_2
    _geom_angle_atom_site_label_3
    _geom_angle_site_symmetry_1
    _geom_angle_site_symmetry_3
    _geom_angle
    _geom_angle_publ_flag
    O6 Sr1 O1 2_766 . 120.71(6) ?
    O6 Sr1 O2 2_766 1_645 99.27(6) ?
    O1 Sr1 O2 . 1_645 129.08(5) ?
    O6 Sr1 O3 2_766 2_666 75.76(6) ?
    O1 Sr1 O3 . 2_666 82.17(5) ?
    O2 Sr1 O3 1_645 2_666 141.73(5) ?
    O6 Sr1 O13 2_766 . 149.80(7) ?
    O1 Sr1 O13 . . 78.85(6) ?
    O2 Sr1 O13 1_645 . 80.94(6) ?
    O3 Sr1 O13 2_666 . 85.48(7) ?
    O6 Sr1 O4 2_766 1_645 80.20(5) ?
    O1 Sr1 O4 . 1_645 143.19(5) ?
    O2 Sr1 O4 1_645 1_645 67.90(5) ?
    O3 Sr1 O4 2_666 1_645 73.88(5) ?
    O13 Sr1 O4 . 1_645 71.87(6) ?
    O6 Sr1 O5 2_766 1_655 69.92(5) ?
    O1 Sr1 O5 . 1_655 91.80(5) ?
    O2 Sr1 O5 1_645 1_655 72.48(5) ?
    O3 Sr1 O5 2_666 1_655 135.64(5) ?
    O13 Sr1 O5 . 1_655 136.54(7) ?
    O4 Sr1 O5 1_645 1_655 124.84(5) ?
    O6 Sr1 Sr1 2_766 2_766 65.88(4) ?
    O1 Sr1 Sr1 . 2_766 56.51(4) ?
    O2 Sr1 Sr1 1_645 2_766 132.72(4) ?
    O3 Sr1 Sr1 2_666 2_766 80.63(3) ?
    O13 Sr1 Sr1 . 2_766 134.51(4) ?
    O4 Sr1 Sr1 1_645 2_766 141.65(4) ?
    O5 Sr1 Sr1 1_655 2_766 60.24(3) ?
    C11 O1 Sr1 . . 138.52(15) ?
    C1 O2 Sr1 . 1_465 132.64(14) ?
    C3 O3 Sr1 . 2_666 135.56(13) ?
    C3 O4 Sr1 . 1_465 153.52(13) ?
    C3 O4 H4A . . 110.5 ?
    Sr1 O4 H4A 1_465 . 95.9 ?
    C10 O5 Sr1 . 1_455 116.67(14) ?
    C10 O5 H11 . . 109.5 ?
    Sr1 O5 H11 1_455 . 133.1 ?
    C11 O6 Sr1 . 2_766 134.49(15) ?
    C8 O8 H7 . . 109.5 ?
    C12 O9 H9A . . 112.4 ?
    C1 O10 H9 . . 109.5 ?
    Sr1 O13 H13A . . 113.5 ?
    Sr1 O13 H13B . . 140.9 ?
    H13A O13 H13B . . 105.1 ?
    O2 C1 O10 . . 123.08(19) ?
    O2 C1 C6 . . 123.6(2) ?
    O10 C1 C6 . . 113.16(18) ?
    C12 C2 C9 . . 113.13(16) ?
    C12 C2 C7 . . 115.66(19) ?
    C9 C2 C7 . . 114.16(16) ?
    C12 C2 H2 . . 104.0 ?
    C9 C2 H2 . . 104.0 ?
    C7 C2 H2 . . 104.0 ?
    O3 C3 O4 . . 123.21(19) ?
    O3 C3 C5 . . 119.48(18) ?
    O4 C3 C5 . . 117.00(17) ?
    C11 C4 C5 . . 114.33(16) ?
    C11 C4 C9 . . 114.86(16) ?
    C5 C4 C9 . . 115.82(18) ?
    C11 C4 H5 . . 103.1 ?
    C5 C4 H5 . . 103.1 ?
    C9 C4 H5 . . 103.1 ?
    C3 C5 C4 . . 111.23(15) ?
    C3 C5 C6 . . 119.73(18) ?
    C4 C5 C6 . . 107.85(15) ?
    C3 C5 H1 . . 105.7 ?
    C4 C5 H1 . . 105.7 ?
    C6 C5 H1 . . 105.7 ?
    C1 C6 C7 . . 112.61(18) ?
    C1 C6 C5 . . 115.32(16) ?
    C7 C6 C5 . . 115.75(16) ?
    C1 C6 H6 . . 103.7 ?
    C7 C6 H6 . . 103.7 ?
    C5 C6 H6 . . 103.7 ?
    C8 C7 C6 . . 111.99(16) ?
    C8 C7 C2 . . 117.48(16) ?
    C6 C7 C2 . . 109.12(18) ?
    C8 C7 H4 . . 105.8 ?
    C6 C7 H4 . . 105.8 ?
    C2 C7 H4 . . 105.8 ?
    O11 C8 O8 . . 120.5(2) ?
    O11 C8 C7 . . 122.3(2) ?
    O8 C8 C7 . . 117.08(18) ?
    C10 C9 C2 . . 111.94(19) ?
    C10 C9 C4 . . 119.05(16) ?
    C2 C9 C4 . . 108.95(16) ?
    C10 C9 H3 . . 105.2 ?
    C2 C9 H3 . . 105.2 ?
    C4 C9 H3 . . 105.2 ?
    O7 C10 O5 . . 119.0(2) ?
    O7 C10 C9 . . 123.8(2) ?
    O5 C10 C9 . . 116.8(2) ?
    O6 C11 O1 . . 124.7(2) ?
    O6 C11 C4 . . 117.76(18) ?
    O1 C11 C4 . . 117.38(18) ?
    O12 C12 O9 . . 123.6(2) ?
    O12 C12 C2 . . 122.80(19) ?
    O9 C12 C2 . . 113.5(2) ?
    H1WA O1W H1WB . . 126.9 ?
loop_
    _geom_hbond_atom_site_label_D
    _geom_hbond_atom_site_label_H
    _geom_hbond_atom_site_label_A
    _geom_hbond_site_symmetry_A
    _geom_hbond_distance_DH
    _geom_hbond_distance_HA
    _geom_hbond_distance_DA
    _geom_hbond_angle_DHA
    O4 H4A O4 2_576 0.82 1.68 2.493(3) 171.8
    O5 H11 O1 . 0.82 1.79 2.596(2) 166.5
    O8 H7 O12 . 0.82 1.75 2.549(2) 163.0
    O9 H9A O9 2_665 0.82 1.65 2.457(3) 168.6
    O10 H9 O1W 1_465 0.82 1.72 2.533(2) 174.3
    O13 H13A O11 1_645 0.85 1.97 2.820(2) 175.2
    O13 H13B O2 1_545 0.85 2.22 3.035(3) 159.6
    O1W H1WB O7 1_655 0.85 2.03 2.836(3) 158.9
    O1W H1WB O7 1_655 0.85 2.03 2.836(3) 158.9
data_global
_journal_date_recd_electronic     2011-11-04
_journal_date_accepted     2011-11-26
_journal_name_full     'Acta Crystallographica, Section E'
_journal_year     2011
_journal_volume     67
_journal_issue     12
_journal_page_first     m1899
_journal_page_last     m1900
_journal_paper_category     QM
_journal_paper_doi     10.1107/S1600536811050811
_journal_coeditor_code     LH5373
_publ_contact_author_name     'Chia-Her Lin'
_publ_contact_author_address
; Department of Chemistry
  Chung-Yuan Christian University
  Chung-Li 320
  Taiwan
  R.O.C.
;
_publ_contact_author_email     chiaher@cycu.edu.tw
_publ_contact_author_fax     '886 3 265 3399'
_publ_contact_author_phone     '886 3 265 3315'
_publ_section_title
;\
Poly[[aqua(\m~5~-3,4,5,6-tetracarboxycyclohexane-1,2-dicarboxylato)\
strontium] monohydrate]
;
loop_
    _publ_author_name
    _publ_author_footnote
    _publ_author_address
    'Pei-Chi Cheng' .
;
  Department of Chemistry,
  R&D Center for Membrane Technology,
  Center for Nanotechnology,
  Chung-Yuan Christian University
  Chung-Li 320
  Taiwan
;
    'Jun-Xiang Zhan' .
; Department of Chemistry
  Chung-Yuan Christian University
  Chung-Li 320
  Taiwan
;
    'Cheng-You Wu' .
; Department of Chemistry
  Chung-Yuan Christian University
  Chung-Li 320
  Taiwan
;
    'Chia-Her Lin' .
; Department of Chemistry
  Chung-Yuan Christian University
  Chung-Li 320
  Taiwan
;
