# Supplementary material for: Poly[[aqua­(μ5-3,4,5,6-tetra­carb­oxy­cyclo­hexane-1,2-dicarboxyl­ato)strontium] monohydrate]
Source: Acta Crystallogr Sect E Struct Rep Online. 2011 Nov 30;67(Pt 12):m1899–900. doi: 10.1107/S1600536811050811 (PMC3238780; doi:10.1107/S1600536811050811)
Supplement: Supplementary file 2 [file e-67-m1899-Isup2.hkl]

# 
# h,k,l, Fc-squared, Fo-squared, sigma(Fo-squared) and status flag 
# 
data_I
_shelx_title ' I         P -1' 
_shelx_refln_list_code          4 
_shelx_F_calc_maximum      143.97 
_exptl_crystal_F_000       472.00 
_reflns_d_resolution_high  0.7475 
 
loop_ 
 _symmetry_equiv_pos_as_xyz 
 'x, y, z' 
 '-x, -y, -z' 
 
_cell_length_a     6.1583 
_cell_length_b     9.4491 
_cell_length_c    13.6710 
_cell_angle_alpha  77.614 
_cell_angle_beta   80.746 
_cell_angle_gamma  77.041 
 
_shelx_F_squared_multiplier     1.000 
 
loop_ 
 _refln_index_h 
 _refln_index_k 
 _refln_index_l 
 _refln_F_squared_calc 
 _refln_F_squared_meas 
 _refln_F_squared_sigma 
 _refln_observed_status 
   1   0   0     1338.76     1431.92     25.14 o 
   2   0   0      821.78      783.84     11.04 o 
   3   0   0     4337.73     4433.94     56.58 o 
   4   0   0     2693.23     2641.31     44.64 o 
   5   0   0       48.89       47.41      8.89 o 
   6   0   0      173.78      200.12     29.48 o 
  -7   1   0      409.22      350.89     42.03 o 
  -6   1   0       38.19       25.09     20.28 o 
  -5   1   0      344.21      314.22     17.76 o 
  -4   1   0      738.26      751.46     18.49 o 
  -3   1   0        2.61        1.38      2.83 o 
  -2   1   0      143.84      154.06      5.21 o 
  -1   1   0      236.38      240.99      3.20 o 
   0   1   0      135.27      141.62      2.62 o 
   1   1   0       21.43       21.35      1.25 o 
   2   1   0      112.95      106.47      3.91 o 
   3   1   0     2622.97     2672.87     41.51 o 
   4   1   0     3254.70     3290.13     66.92 o 
   5   1   0      234.70      217.89     13.80 o 
   6   1   0     1530.31     1380.75     37.22 o 
  -7   2   0      413.30      420.52     43.70 o 
  -6   2   0      490.98      507.93     43.91 o 
  -5   2   0     1344.12     1296.25     30.29 o 
  -4   2   0     1646.41     1622.54     46.42 o 
  -3   2   0      224.87      205.92     10.51 o 
  -2   2   0      942.97     1080.26     11.30 o 
  -1   2   0      138.52      134.42      3.52 o 
   0   2   0     2143.71     2166.17     22.40 o 
   1   2   0      132.56      125.88      4.11 o 
   2   2   0      565.40      532.84      7.73 o 
   3   2   0       37.44       48.82      5.02 o 
   4   2   0      301.84      306.55     15.06 o 
   5   2   0      166.43      160.39     14.22 o 
   6   2   0      205.69      218.31     16.94 o 
  -7   3   0        0.13      -15.06     21.54 o 
  -6   3   0       32.12       35.97     24.05 o 
  -5   3   0      222.92      227.30     24.57 o 
  -4   3   0       44.35       52.47     10.46 o 
  -3   3   0      501.94      529.42     12.09 o 
  -2   3   0     4544.13     4777.18     49.28 o 
  -1   3   0     1250.09     1263.79     14.36 o 
   0   3   0     3021.68     3029.19     31.46 o 
   1   3   0     5848.25     5768.56     61.90 o 
   2   3   0     4269.38     4161.68     41.72 o 
   3   3   0      638.70      646.86     15.60 o 
   4   3   0      863.04      836.40     17.03 o 
   5   3   0      249.95      257.20     17.36 o 
   6   3   0       66.30       68.38     12.34 o 
  -6   4   0      557.12      598.68     50.60 o 
  -5   4   0      247.42      249.38     33.56 o 
  -4   4   0      808.50      812.64     35.44 o 
  -3   4   0      594.82      599.81     16.06 o 
  -2   4   0      127.30      145.97      6.56 o 
  -1   4   0      483.31      551.62     12.22 o 
   0   4   0     4800.72     5049.54     51.01 o 
   1   4   0      225.00      213.68      7.03 o 
   2   4   0     5092.11     5082.94     51.57 o 
   3   4   0      205.71      197.08      8.36 o 
   4   4   0      578.67      596.99     17.15 o 
   5   4   0      231.38      228.56     18.82 o 
   6   4   0     1199.36     1165.37     38.48 o 
   7   4   0      456.67      440.18     26.35 o 
  -6   5   0      562.95      610.81     55.20 o 
  -5   5   0      680.74      737.21     28.75 o 
  -4   5   0     1605.26     1589.63     40.30 o 
  -3   5   0     1940.60     2010.75     31.55 o 
  -2   5   0     1995.43     2070.02     41.68 o 
  -1   5   0      860.47      804.73     13.30 o 
   0   5   0     1200.14     1133.74     18.71 o 
   1   5   0     1705.08     1593.59     21.11 o 
   2   5   0     1403.02     1378.79     19.16 o 
   3   5   0     2294.88     2318.92     33.74 o 
   4   5   0      133.24      154.37     22.17 o 
   5   5   0      138.99      134.04     18.19 o 
   6   5   0       57.51       50.19     14.22 o 
   7   5   0      244.97      256.37     24.47 o 
  -6   6   0      163.04      105.39     36.18 o 
  -5   6   0        2.17       10.74     12.66 o 
  -4   6   0      110.98      112.33     16.02 o 
  -3   6   0      559.05      512.74     23.83 o 
  -2   6   0     1570.91     1567.86     24.21 o 
  -1   6   0      783.79      753.34     15.08 o 
   0   6   0      364.27      339.30      9.76 o 
   1   6   0     3351.17     3399.45     39.23 o 
   2   6   0     3048.34     2966.11     35.33 o 
   3   6   0     1248.30     1145.60     21.30 o 
   4   6   0      654.17      651.10     14.31 o 
   5   6   0      784.83      815.95     34.50 o 
   6   6   0      522.13      487.85     29.07 o 
   7   6   0      404.84      363.22     29.28 o 
  -5   7   0      270.80      275.49     33.56 o 
  -4   7   0      309.98      352.16     37.01 o 
  -3   7   0       86.14       66.82     14.06 o 
  -2   7   0      445.81      469.89     18.44 o 
  -1   7   0      277.51      254.26      9.90 o 
   0   7   0      541.81      493.02     15.17 o 
   1   7   0      600.92      603.38     13.97 o 
   2   7   0        2.48        2.75      4.78 o 
   3   7   0       63.90       62.86      9.38 o 
   4   7   0      492.81      500.54     14.30 o 
   5   7   0      280.06      351.93     26.35 o 
   6   7   0      242.34      224.37     25.93 o 
   7   7   0      232.06      240.27     26.35 o 
  -5   8   0       65.08       47.68     21.54 o 
  -4   8   0      690.66      692.03     49.77 o 
  -3   8   0      204.60      247.20     25.93 o 
  -2   8   0      989.51      922.76     24.57 o 
  -1   8   0      332.98      363.27     14.13 o 
   0   8   0      372.99      383.54     14.85 o 
   1   8   0      508.20      474.22     15.76 o 
   2   8   0     1758.63     1703.36     30.77 o 
   3   8   0       96.96       97.91      9.22 o 
   4   8   0       42.26       48.30     11.63 o 
   5   8   0       72.08       63.15     16.31 o 
   6   8   0        0.25        6.90     15.68 o 
   7   8   0       58.48       57.09     19.66 o 
  -4   9   0        3.28       10.15     17.33 o 
  -3   9   0       21.83       20.51     15.19 o 
  -2   9   0       78.73      109.83     18.09 o 
  -1   9   0      395.03      393.11     21.89 o 
   0   9   0      915.63      931.06     37.19 o 
   1   9   0       25.05       23.36      7.74 o 
   2   9   0     1540.12     1468.08     29.64 o 
   3   9   0      156.56      167.21     12.04 o 
   4   9   0      893.17      886.94     22.29 o 
   5   9   0      817.29      863.63     22.04 o 
   6   9   0      343.58      373.89     33.46 o 
  -3  10   0      505.21      488.82     35.97 o 
  -2  10   0      455.67      487.83     32.10 o 
  -1  10   0      430.25      393.06     32.61 o 
   0  10   0      111.37      142.96     16.15 o 
   1  10   0       29.91       32.44     14.00 o 
   2  10   0       20.39       11.31     10.35 o 
   3  10   0      232.40      234.84     14.16 o 
   4  10   0       62.59       67.93     11.43 o 
   5  10   0        8.77       11.73      9.01 o 
  -2  11   0      230.59      295.34     33.04 o 
  -1  11   0      303.01      303.64     20.51 o 
   0  11   0      767.25      794.59     31.68 o 
   1  11   0      222.29      237.81     22.17 o 
   2  11   0      670.22      675.21     22.82 o 
   3  11   0      365.93      361.81     21.53 o 
   4  11   0      165.19      194.71     24.85 o 
   5  11   0       94.40      123.17     24.26 o 
   0  12   0      318.07      376.27     26.25 o 
   1  12   0       10.88      -11.45     11.45 o 
   2  12   0      194.11      162.84     20.09 o 
   3  12   0      386.28      426.63     20.55 o 
  -2 -12   1      349.25      377.91     36.61 o 
  -1 -12   1      385.32      374.46     40.67 o 
  -4 -11   1      227.21      244.95     19.50 o 
  -3 -11   1      169.70      156.65     14.30 o 
  -2 -11   1      194.20      196.28     14.97 o 
  -1 -11   1       93.30      108.23     16.76 o 
   0 -11   1      191.15      215.38     31.68 o 
   1 -11   1      405.15      388.68     30.09 o 
   2 -11   1      721.70      864.25     55.00 o 
  -5 -10   1      279.66      306.95     16.93 o 
  -4 -10   1       28.58       20.75      9.11 o 
  -3 -10   1      443.87      452.31     20.90 o 
  -2 -10   1        7.02        9.10      8.63 o 
  -1 -10   1      258.22      273.52     15.88 o 
   0 -10   1       70.33       50.93     26.77 o 
   1 -10   1       21.29       -2.87     10.06 o 
   2 -10   1        1.82       -2.03     14.32 o 
   3 -10   1       34.22       82.26     20.36 o 
  -6  -9   1       93.34      124.42     23.84 o 
  -5  -9   1      213.30      217.56     13.13 o 
  -4  -9   1      789.68      764.14     27.39 o 
  -3  -9   1     1106.23     1014.34     28.01 o 
  -2  -9   1      215.84      216.02     13.25 o 
  -1  -9   1     1260.43     1274.44     27.59 o 
   0  -9   1      197.38      198.02     16.58 o 
   1  -9   1     1355.56     1312.51     32.00 o 
   2  -9   1      472.78      516.88     30.22 o 
   3  -9   1      283.47      296.05     45.90 o 
   4  -9   1        9.75       11.50     16.46 o 
  -6  -8   1      104.31       96.82     20.70 o 
  -5  -8   1      142.98      132.40     22.48 o 
  -4  -8   1       75.79       86.97      9.13 o 
  -3  -8   1       68.25       65.36      8.56 o 
  -2  -8   1      306.38      298.67     13.60 o 
  -1  -8   1      578.41      586.09     29.86 o 
   0  -8   1      616.93      572.91     20.81 o 
   1  -8   1      150.49      142.01     10.30 o 
   2  -8   1      275.23      306.64     15.85 o 
   3  -8   1      571.91      525.32     51.75 o 
   4  -8   1      794.14      766.68     35.82 o 
  -7  -7   1      327.91      373.47     31.37 o 
  -6  -7   1      418.61      369.71     29.07 o 
  -5  -7   1      908.10      973.61     40.99 o 
  -4  -7   1      380.45      405.41     21.16 o 
  -3  -7   1      754.40      739.11     18.16 o 
  -2  -7   1      651.90      627.01     14.42 o 
  -1  -7   1       60.53       54.88      7.12 o 
   0  -7   1      392.12      388.48     13.97 o 
   1  -7   1       42.94       47.26      6.63 o 
   2  -7   1        9.56       14.24      7.35 o 
   3  -7   1       90.70       99.89     18.92 o 
   4  -7   1      138.87      119.15     17.41 o 
   5  -7   1        3.74        3.61     14.70 o 
  -7  -6   1       89.39       80.93     18.61 o 
  -6  -6   1      369.43      368.03     26.56 o 
  -5  -6   1      124.89      124.21     17.57 o 
  -4  -6   1      369.06      376.12     15.84 o 
  -3  -6   1      288.01      294.80     18.92 o 
  -2  -6   1     1839.61     1797.34     32.67 o 
  -1  -6   1     3230.05     3238.45     38.11 o 
   0  -6   1     2755.78     2696.47     32.93 o 
   1  -6   1      969.38      951.30     16.21 o 
   2  -6   1     1585.65     1623.83     29.10 o 
   3  -6   1     1678.35     1671.48     43.34 o 
   4  -6   1      124.85      126.82     16.01 o 
   5  -6   1       48.67       39.15     14.39 o 
   6  -6   1      117.63      205.97     42.03 o 
  -7  -5   1      321.76      347.12     27.60 o 
  -6  -5   1      518.46      510.85     29.28 o 
  -5  -5   1      909.32      924.89     36.18 o 
  -4  -5   1        3.66        3.88      2.50 o 
  -3  -5   1      446.33      446.18     12.09 o 
  -2  -5   1      333.07      329.25      9.22 o 
  -1  -5   1      291.17      297.37     11.80 o 
   0  -5   1      284.83      246.55     13.04 o 
   1  -5   1      163.60      182.15      7.16 o 
   2  -5   1       24.89       25.91      4.91 o 
   3  -5   1      873.85      871.04     20.23 o 
   4  -5   1      132.57      115.50     13.87 o 
   5  -5   1      554.76      564.31     25.70 o 
   6  -5   1     1147.11     1150.31     70.05 o 
  -7  -4   1      701.61      743.59     34.08 o 
  -6  -4   1      481.25      457.32     26.14 o 
  -5  -4   1      806.78      850.24     31.78 o 
  -4  -4   1      603.97      586.66     17.88 o 
  -3  -4   1      982.05      942.06     16.35 o 
  -2  -4   1     1483.08     1486.90     19.46 o 
  -1  -4   1     2300.83     2308.05     26.83 o 
   0  -4   1       23.24       32.71      3.58 o 
   1  -4   1       29.83       26.44      3.38 o 
   2  -4   1      771.32      795.16     17.06 o 
   3  -4   1       35.66       24.41      7.33 o 
   4  -4   1       59.59       61.91     10.40 o 
   5  -4   1      226.55      222.43     16.73 o 
   6  -4   1      140.57      199.49     35.76 o 
   7  -4   1      165.41      178.37     37.85 o 
  -7  -3   1       86.82       67.33     14.85 o 
  -6  -3   1       29.41       21.96     11.08 o 
  -5  -3   1      183.77      200.33     17.15 o 
  -4  -3   1     1728.71     1678.66     65.97 o 
  -3  -3   1     1008.44     1023.48     18.71 o 
  -2  -3   1       22.62       24.05      2.98 o 
  -1  -3   1     6860.80     6823.59     69.00 o 
   0  -3   1    13128.10    12614.63    117.79 o 
   1  -3   1     6393.79     6425.58     57.14 o 
   2  -3   1     5231.50     5273.60     54.05 o 
   3  -3   1     2822.63     2907.25     51.65 o 
   4  -3   1     1188.64     1142.43     27.96 o 
   5  -3   1       16.19       25.57     15.68 o 
   6  -3   1      568.38      612.48     47.47 o 
   7  -3   1       28.63        4.18     26.35 o 
  -6  -2   1      464.01      402.54     21.75 o 
  -5  -2   1     1421.05     1438.26     39.31 o 
  -4  -2   1      931.87      920.50     27.81 o 
  -3  -2   1       62.11       59.95     11.50 o 
  -2  -2   1     1163.03     1154.36     13.87 o 
  -1  -2   1      257.52      265.62      7.17 o 
   0  -2   1      555.87      552.81      9.60 o 
   1  -2   1      913.03      908.68     11.96 o 
   2  -2   1     1810.04     1886.68     24.77 o 
   3  -2   1      428.64      450.00     13.87 o 
   4  -2   1     1389.57     1317.72     28.16 o 
   5  -2   1      910.39      904.35     23.70 o 
   6  -2   1     1354.71     1275.78     65.03 o 
   7  -2   1      840.35      799.63     55.83 o 
  -6  -1   1      125.04      133.83     15.89 o 
  -5  -1   1      689.90      678.56     24.05 o 
  -4  -1   1     2337.46     2316.38     38.58 o 
  -3  -1   1     8216.24     8664.36     92.69 o 
  -2  -1   1     2430.35     2817.74     29.13 o 
  -1  -1   1     9766.38     9810.73     90.25 o 
   0  -1   1      365.51      363.01      5.12 o 
   1  -1   1     1352.66     1369.71     12.85 o 
   2  -1   1      469.32      462.03     14.91 o 
   3  -1   1     3149.67     3225.26     32.86 o 
   4  -1   1       39.79       42.75      3.44 o 
   5  -1   1       46.06       56.12      7.18 o 
   6  -1   1      176.58      217.89     30.95 o 
   7  -1   1       47.64       45.59     24.67 o 
  -6   0   1      226.99      206.74     14.93 o 
  -5   0   1       49.22       53.35      9.10 o 
  -4   0   1       22.22       30.38      6.21 o 
  -3   0   1      479.86      468.72      8.36 o 
  -2   0   1      447.60      472.65      5.03 o 
  -1   0   1      181.41      164.38      2.34 o 
   0   0   1     2417.17     2518.31     50.60 o 
   1   0   1    11959.71    11421.35    167.90 o 
   2   0   1      128.03      146.17     14.85 o 
   3   0   1     2124.90     2156.34     62.94 o 
   4   0   1      714.74      712.61     27.92 o 
   5   0   1      209.96      219.62     10.72 o 
   6   0   1      114.02      160.39     28.65 o 
  -7   1   1      590.21      686.51     51.65 o 
  -6   1   1      257.33      275.01     17.32 o 
  -5   1   1     1053.68     1030.76     19.92 o 
  -4   1   1     3509.33     3384.70     94.94 o 
  -3   1   1      192.67      198.28      5.54 o 
  -2   1   1       65.90       62.26      2.48 o 
  -1   1   1     1603.64     1671.84     11.63 o 
   0   1   1     1267.47     1236.14     13.21 o 
   1   1   1     1114.00     1093.19     10.06 o 
   2   1   1      223.82      237.21      5.67 o 
   3   1   1     2657.69     2689.15     33.34 o 
   4   1   1     1856.54     1784.97     41.40 o 
   5   1   1       77.62       75.49      9.83 o 
  -7   2   1       38.45       30.53     25.51 o 
  -6   2   1      303.48      318.89     36.80 o 
  -5   2   1     1639.48     1625.67     35.61 o 
  -4   2   1     1684.51     1737.47     58.66 o 
  -3   2   1     2736.46     2812.82     38.23 o 
  -2   2   1     4608.29     4533.18     45.80 o 
  -1   2   1    12570.65    12305.67    103.64 o 
   0   2   1     1756.82     1736.04     18.40 o 
   1   2   1     2827.81     2869.27     28.44 o 
   2   2   1    10704.86    10816.03    115.12 o 
   3   2   1     2747.71     2900.14     59.39 o 
   4   2   1     1529.09     1528.59     35.97 o 
   5   2   1      972.43      936.81     26.98 o 
   6   2   1       70.76       75.91     10.87 o 
  -7   3   1       14.51       22.37     25.09 o 
  -6   3   1       23.81        4.60     18.82 o 
  -5   3   1      142.46      156.07     22.69 o 
  -4   3   1        5.92        3.05      7.19 o 
  -3   3   1      554.14      597.32     13.18 o 
  -2   3   1     4219.39     4559.14     47.59 o 
  -1   3   1      849.46      808.60     11.02 o 
   0   3   1      268.40      280.82      6.27 o 
   1   3   1     3339.73     3291.33     33.68 o 
   2   3   1     4660.24     4705.74     46.16 o 
   3   3   1     2342.44     2385.20     37.18 o 
   4   3   1      731.80      722.68     23.63 o 
   5   3   1     2911.07     2895.33     65.24 o 
   6   3   1      492.08      448.54     21.75 o 
  -6   4   1      418.84      419.89     42.03 o 
  -5   4   1      794.75      793.44     27.09 o 
  -4   4   1      260.61      278.90     16.95 o 
  -3   4   1      862.04      882.08     14.28 o 
  -2   4   1      723.82      715.02     12.63 o 
  -1   4   1     2185.16     2342.53     28.49 o 
   0   4   1       25.16       27.44      4.56 o 
   1   4   1      438.47      492.79      9.34 o 
   2   4   1      638.74      712.71     11.32 o 
   3   4   1      183.79      193.40      6.14 o 
   4   4   1      541.69      566.44     15.57 o 
   5   4   1      417.73      441.43     22.17 o 
   6   4   1      175.56      166.45     17.98 o 
   7   4   1      184.04      202.21     20.91 o 
  -6   5   1       98.68      119.82     33.25 o 
  -5   5   1       36.85       34.03     12.09 o 
  -4   5   1      229.37      243.53     18.39 o 
  -3   5   1     1380.98     1417.78     21.18 o 
  -2   5   1     2330.06     2346.47     25.21 o 
  -1   5   1       99.90      100.66      5.89 o 
   0   5   1     2036.04     2045.07     25.11 o 
   1   5   1      350.01      335.40      9.30 o 
   2   5   1      831.53      768.98     13.08 o 
   3   5   1     1969.75     1946.20     27.89 o 
   4   5   1     2376.86     2340.29     41.55 o 
   5   5   1      250.88      246.54     20.28 o 
   6   5   1        7.22       16.31     11.71 o 
   7   5   1       18.51        5.23     12.55 o 
  -6   6   1       82.36      118.57     36.18 o 
  -5   6   1      164.11      169.16     18.65 o 
  -4   6   1        1.60        5.00     11.24 o 
  -3   6   1        9.81        6.28      9.79 o 
  -2   6   1       17.07       27.88      4.24 o 
  -1   6   1       20.65       15.60      4.25 o 
   0   6   1      535.87      572.42     17.29 o 
   1   6   1      737.75      747.02     13.81 o 
   2   6   1      293.99      313.90     14.10 o 
   3   6   1      563.83      550.36     13.88 o 
   4   6   1      512.08      518.20     11.83 o 
   5   6   1      289.35      323.49     23.21 o 
   6   6   1     1437.79     1426.34     47.47 o 
   7   6   1       47.93       24.47     15.47 o 
  -5   7   1      495.03      476.63     70.47 o 
  -4   7   1      536.14      575.08     28.12 o 
  -3   7   1     1120.87     1116.16     83.23 o 
  -2   7   1     1673.70     1620.09     24.33 o 
  -1   7   1     3648.37     3697.52     43.02 o 
   0   7   1      280.02      271.01     14.34 o 
   1   7   1      134.75      120.85      7.72 o 
   2   7   1       15.84       16.28      4.93 o 
   3   7   1        0.35       -3.26      6.98 o 
   4   7   1      156.42      140.56      8.66 o 
   5   7   1       92.66       82.18     16.73 o 
   6   7   1      143.47      170.01     22.17 o 
   7   7   1      209.21      222.70     26.77 o 
  -5   8   1       17.71       19.73     16.65 o 
  -4   8   1      431.12      435.92     28.26 o 
  -3   8   1      421.68      406.90     43.39 o 
  -2   8   1       41.82       50.51      6.60 o 
  -1   8   1     1599.72     1469.89     27.46 o 
   0   8   1      228.98      243.43     13.20 o 
   1   8   1     2828.40     2726.40     41.88 o 
   2   8   1     2258.83     2120.69     35.13 o 
   3   8   1     1076.42     1040.54     29.17 o 
   4   8   1      359.76      388.27     13.96 o 
   5   8   1     1374.61     1392.46     50.19 o 
   6   8   1      718.21      725.40     38.27 o 
   7   8   1        9.80        2.51     17.57 o 
  -4   9   1       28.02       17.73     16.82 o 
  -3   9   1       18.58       14.05     24.99 o 
  -2   9   1      105.79      104.24     12.74 o 
  -1   9   1      281.97      257.48     18.49 o 
   0   9   1      314.04      295.67     14.84 o 
   1   9   1       70.35       66.08      8.87 o 
   2   9   1      145.00      139.11     11.32 o 
   3   9   1      529.05      512.14     17.41 o 
   4   9   1      102.06      119.53     10.73 o 
   5   9   1      316.43      336.13     12.83 o 
   6   9   1      655.32      625.66     38.48 o 
  -3  10   1      488.41      499.17     32.66 o 
  -2  10   1      188.14      179.50     22.83 o 
  -1  10   1      310.66      305.30     18.68 o 
   0  10   1      486.61      453.71     23.91 o 
   1  10   1      695.55      703.55     22.84 o 
   2  10   1       56.90       76.18     10.27 o 
   3  10   1        3.20        9.47      7.94 o 
   4  10   1       42.56       33.21      8.99 o 
   5  10   1        4.31       -1.05      8.01 o 
   6  10   1        4.80       36.39     20.49 o 
  -2  11   1       16.03       14.40     17.98 o 
  -1  11   1      379.92      393.60     22.55 o 
   0  11   1      349.20      336.33     24.57 o 
   1  11   1      453.10      456.65     29.69 o 
   2  11   1      314.55      285.34     16.53 o 
   3  11   1      871.06      920.36     25.77 o 
   4  11   1      351.09      364.08     33.42 o 
   5  11   1      163.29      188.62     28.86 o 
   0  12   1       27.44        4.41     15.89 o 
   1  12   1       24.75       52.29     21.54 o 
   2  12   1       22.36       15.09     10.74 o 
   3  12   1      173.16      186.18     16.08 o 
  -4 -11   2      189.48      168.44     20.25 o 
  -3 -11   2       89.91      103.58     12.83 o 
  -2 -11   2        9.17       18.92      9.99 o 
  -1 -11   2       57.37       41.13     15.26 o 
   0 -11   2        7.06      -10.88     20.28 o 
   1 -11   2       64.62       58.65     19.46 o 
  -5 -10   2      101.12       88.24     23.00 o 
  -4 -10   2     1205.82     1275.26     35.26 o 
  -3 -10   2      157.52      177.28     13.81 o 
  -2 -10   2      749.09      727.99     22.51 o 
  -1 -10   2      302.56      287.01     19.49 o 
   0 -10   2      448.42      458.19     23.46 o 
   1 -10   2        8.46        9.87     10.91 o 
   2 -10   2      100.76       98.84     20.21 o 
   3 -10   2       95.82      123.76     39.10 o 
  -6  -9   2        8.69       27.60     20.07 o 
  -5  -9   2        2.85       -2.18      8.01 o 
  -4  -9   2       98.46      106.64     25.23 o 
  -3  -9   2      826.85      775.63     21.60 o 
  -2  -9   2       17.72       24.84      8.06 o 
  -1  -9   2      601.76      581.73     19.04 o 
   0  -9   2      963.26      921.23     30.09 o 
   1  -9   2      501.97      521.81     57.78 o 
   2  -9   2     1125.69     1101.01     58.45 o 
   3  -9   2      607.66      676.92     35.26 o 
   4  -9   2      450.30      531.15     33.96 o 
  -6  -8   2      421.67      451.89     34.92 o 
  -5  -8   2      233.02      267.54      9.71 o 
  -4  -8   2      145.05      147.41     11.08 o 
  -3  -8   2      455.35      462.45     16.23 o 
  -2  -8   2      378.95      378.60     14.72 o 
  -1  -8   2       38.38       38.23      7.89 o 
   0  -8   2      493.46      473.93     20.62 o 
   1  -8   2        6.69        5.90      7.20 o 
   2  -8   2       18.65       11.32      8.97 o 
   3  -8   2      216.68      232.58     23.63 o 
   4  -8   2       17.80       -0.60     18.61 o 
  -7  -7   2       96.41      152.02     24.67 o 
  -6  -7   2      125.40      107.27     20.49 o 
  -5  -7   2      804.77      839.79     28.02 o 
  -4  -7   2      680.03      686.50     17.65 o 
  -3  -7   2      646.78      636.11     17.52 o 
  -2  -7   2     1202.67     1227.74     26.92 o 
  -1  -7   2     1291.09     1235.84     23.69 o 
   0  -7   2      487.22      458.29     14.53 o 
   1  -7   2     1013.53     1025.78     21.07 o 
   2  -7   2      227.04      226.42     14.02 o 
   3  -7   2       31.01       33.71     13.57 o 
   4  -7   2       42.32       43.41     14.85 o 
   5  -7   2      137.30       99.45     18.68 o 
  -7  -6   2       16.16       29.28     16.73 o 
  -6  -6   2        7.00        2.30     13.59 o 
  -5  -6   2      587.33      548.29     29.90 o 
  -4  -6   2       13.28        5.14      5.22 o 
  -3  -6   2       16.26       10.91      5.65 o 
  -2  -6   2       47.46       48.62      5.79 o 
  -1  -6   2      404.87      406.79     11.41 o 
   0  -6   2      416.52      400.49     12.66 o 
   1  -6   2     1047.17     1084.00     16.79 o 
   2  -6   2     1909.17     1849.40     27.48 o 
   3  -6   2      672.63      728.11     30.84 o 
   4  -6   2      454.88      431.09     24.51 o 
   5  -6   2      745.59      783.85     32.48 o 
   6  -6   2      165.06      196.14     43.08 o 
  -7  -5   2      171.39      122.54     20.70 o 
  -6  -5   2      904.59      873.24     37.85 o 
  -5  -5   2     1487.81     1515.84     48.93 o 
  -4  -5   2      927.78      898.23     13.79 o 
  -3  -5   2      124.80      124.90      8.13 o 
  -2  -5   2      292.72      278.27      8.95 o 
  -1  -5   2      283.44      281.22      8.79 o 
   0  -5   2      168.07      196.32     10.74 o 
   1  -5   2       78.93       91.62      5.87 o 
   2  -5   2      111.56      106.11      7.29 o 
   3  -5   2      948.29      889.28     28.62 o 
   4  -5   2      149.94      163.65     16.62 o 
   5  -5   2      250.41      246.27     22.48 o 
   6  -5   2      385.98      393.75     50.19 o 
  -7  -4   2      155.28      160.60     22.37 o 
  -6  -4   2      111.18      146.59     20.28 o 
  -5  -4   2      270.59      259.09     20.49 o 
  -4  -4   2     1701.54     1726.76     34.30 o 
  -3  -4   2     3406.15     3195.18     41.32 o 
  -2  -4   2     4516.57     4530.49     47.86 o 
  -1  -4   2     4651.05     4622.23     48.45 o 
   0  -4   2     3635.82     3562.57     38.53 o 
   1  -4   2     4025.19     4070.97     39.64 o 
   2  -4   2      920.42      903.94     14.88 o 
   3  -4   2     1403.63     1333.72     45.90 o 
   4  -4   2       31.79       23.05      9.21 o 
   5  -4   2     1142.94     1120.00     39.94 o 
   6  -4   2        8.42      -10.04     23.42 o 
  -7  -3   2       58.29       80.30     16.52 o 
  -6  -3   2        6.91       14.22     11.29 o 
  -5  -3   2      192.16      208.90     18.61 o 
  -4  -3   2       17.62        2.39      5.81 o 
  -3  -3   2      126.57      123.71      4.72 o 
  -2  -3   2      302.09      287.20     11.43 o 
  -1  -3   2      824.23      921.40     13.38 o 
   0  -3   2      138.18      169.02      7.58 o 
   1  -3   2     1057.01     1121.44     13.68 o 
   2  -3   2      617.88      611.16     16.12 o 
   3  -3   2     1942.23     1986.82     29.13 o 
   4  -3   2     1097.44     1107.97     34.50 o 
   5  -3   2      890.02      887.98     25.61 o 
   6  -3   2       19.13       -9.83     21.12 o 
   7  -3   2      614.50      533.02     53.53 o 
  -7  -2   2      479.25      447.08     26.56 o 
  -6  -2   2      456.77      476.56     24.47 o 
  -5  -2   2      517.32      442.48     22.17 o 
  -4  -2   2     2617.43     2759.71     42.77 o 
  -3  -2   2      137.42      184.24     12.34 o 
  -2  -2   2     1381.19     1487.71     17.79 o 
  -1  -2   2      126.70      124.73      5.41 o 
   0  -2   2      107.76       88.49      5.69 o 
   1  -2   2       43.15       58.77      4.12 o 
   2  -2   2        4.23        9.51      6.69 o 
   3  -2   2      514.91      553.28     15.76 o 
   4  -2   2      401.31      390.99     14.46 o 
   5  -2   2       17.29       18.10     11.61 o 
   6  -2   2      197.95      156.20     30.95 o 
   7  -2   2      138.40       90.54     30.74 o 
  -6  -1   2        4.38       11.50     10.66 o 
  -5  -1   2      419.01      444.36     21.54 o 
  -4  -1   2     1184.61     1220.53     40.57 o 
  -3  -1   2     2929.57     2956.97     35.43 o 
  -2  -1   2    20728.65    20592.24    168.29 o 
  -1  -1   2     1169.98     1171.78     14.10 o 
   0  -1   2     5814.13     5829.44     55.36 o 
   1  -1   2     2103.43     2172.28     20.28 o 
   2  -1   2     4999.41     5123.55     58.69 o 
   4  -1   2     1928.41     1958.73     67.75 o 
   5  -1   2      464.17      464.58     19.13 o 
   6  -1   2       28.73       40.99     22.58 o 
   7  -1   2       76.33       78.21     28.44 o 
  -6   0   2      397.03      352.14     21.33 o 
  -5   0   2      136.76      133.62     12.37 o 
  -4   0   2       47.86       58.16      5.80 o 
  -3   0   2      593.24      615.31      9.55 o 
  -2   0   2     1566.84     1826.43     18.04 o 
  -1   0   2     2112.83     2134.64     17.24 o 
   0   0   2       69.55       55.68      4.50 o 
   1   0   2      440.21      427.61      5.37 o 
   2   0   2     2468.74     2511.82     66.08 o 
   3   0   2     2494.28     2456.41     70.68 o 
   4   0   2     1548.34     1648.41     60.01 o 
   5   0   2     1544.05     1480.50     61.90 o 
   6   0   2     1200.55     1132.75     59.60 o 
   7   0   2      474.81      493.71     47.89 o 
  -6   1   2      675.68      696.25     24.63 o 
  -5   1   2      372.01      365.93     18.44 o 
  -4   1   2     1328.91     1355.71     29.47 o 
  -3   1   2     1762.34     1735.92     19.96 o 
  -2   1   2     3324.05     3310.27     33.05 o 
  -1   1   2     3234.85     3159.45     22.71 o 
   0   1   2       62.20       52.82      2.47 o 
   1   1   2     3267.42     3426.98     32.78 o 
   2   1   2     1362.43     1392.43     18.20 o 
   3   1   2      307.03      332.61      9.04 o 
   4   1   2      196.89      215.59     11.08 o 
   5   1   2      197.74      172.81     19.45 o 
  -7   2   2       12.84       34.29     24.67 o 
  -6   2   2      204.19      209.44     19.97 o 
  -5   2   2      859.32      825.26     28.33 o 
  -4   2   2      348.47      349.94     10.97 o 
  -3   2   2      423.11      446.27      9.36 o 
  -2   2   2     1357.15     1385.02     17.15 o 
  -1   2   2    10373.65    10218.15     87.06 o 
   0   2   2     2951.66     2992.05     30.01 o 
   1   2   2      525.15      488.87      7.22 o 
   2   2   2     2913.74     2855.51     51.58 o 
   3   2   2     1074.71     1061.86     25.72 o 
   4   2   2     1755.52     1773.04     39.31 o 
   5   2   2     1720.12     1863.17     42.45 o 
  -7   3   2      121.78       99.95     30.11 o 
  -6   3   2      300.06      294.24     33.77 o 
  -5   3   2      299.44      277.87     27.29 o 
  -4   3   2      698.47      673.21     22.27 o 
  -3   3   2       23.00       33.05      3.83 o 
  -2   3   2     1628.61     1719.23     21.44 o 
  -1   3   2     2585.92     2693.17     28.37 o 
   0   3   2       13.64        7.79      2.61 o 
   1   3   2       25.37       27.55      2.76 o 
   2   3   2     1392.88     1322.74     15.47 o 
   3   3   2      260.36      251.47     11.19 o 
   4   3   2      164.84      189.87     12.76 o 
   5   3   2      986.60      981.35     29.48 o 
   6   3   2     1127.81     1103.05     33.25 o 
  -6   4   2      599.35      649.29     50.60 o 
  -5   4   2      586.53      618.69     24.69 o 
  -4   4   2      534.56      546.90     21.82 o 
  -3   4   2     1096.72     1133.52     17.31 o 
  -2   4   2      300.13      254.04      6.06 o 
  -1   4   2     8615.52     9009.81     86.43 o 
   0   4   2     6099.14     6107.65     60.42 o 
   1   4   2     2084.43     2064.50     23.92 o 
   2   4   2       67.32       74.10      4.48 o 
   3   4   2      553.37      516.85     17.57 o 
   4   4   2       58.55       63.69      6.48 o 
   5   4   2      585.75      643.64     25.72 o 
   6   4   2       14.58       15.06      9.62 o 
  -6   5   2      106.79       98.28     29.07 o 
  -5   5   2        0.30        4.09     19.76 o 
  -4   5   2      175.42      168.65     16.82 o 
  -3   5   2      852.38      882.88     19.48 o 
  -2   5   2      364.24      348.58      8.15 o 
  -1   5   2     1443.79     1374.21     18.82 o 
   0   5   2     3112.74     3040.25     34.06 o 
   1   5   2     2671.36     2496.45     29.24 o 
   2   5   2     1071.09     1034.69     23.42 o 
   3   5   2     3865.80     3863.33     57.81 o 
   4   5   2     1048.36     1065.62     42.34 o 
   5   5   2     2973.03     2930.04     71.10 o 
   6   5   2      204.65      225.00     20.07 o 
   7   5   2      765.96      735.02     33.04 o 
  -6   6   2      431.86      549.75     51.65 o 
  -5   6   2      726.65      721.75     30.87 o 
  -4   6   2      767.06      751.33     29.90 o 
  -3   6   2       39.47       49.32      8.14 o 
  -2   6   2      392.44      427.49      9.92 o 
  -1   6   2      179.27      204.17     11.08 o 
   0   6   2       73.37       65.88      5.35 o 
   1   6   2      175.03      174.20      7.67 o 
   2   6   2        2.61       -1.16      3.76 o 
   3   6   2      446.90      464.11     20.48 o 
   4   6   2      295.59      311.30     15.79 o 
   5   6   2      171.99      196.14     19.45 o 
   6   6   2      840.42      853.17     35.76 o 
   7   6   2      744.79      713.27     34.92 o 
  -5   7   2      178.76      206.81     24.05 o 
  -4   7   2      293.13      288.15     42.03 o 
  -3   7   2      108.63      137.79     22.48 o 
  -2   7   2      895.93      823.32     24.90 o 
  -1   7   2      783.02      825.22     15.80 o 
   0   7   2     1620.20     1601.29     23.65 o 
   1   7   2      404.83      387.64     11.19 o 
   2   7   2     1286.07     1265.05     27.39 o 
   3   7   2       78.12       72.25      7.51 o 
   4   7   2       20.18        9.65      5.48 o 
   5   7   2       87.25       97.45     16.94 o 
   6   7   2       47.62        8.99     14.64 o 
   7   7   2       48.83       57.92     17.77 o 
  -5   8   2       11.04       10.66     19.45 o 
  -4   8   2      163.06      193.95     22.24 o 
  -3   8   2      186.01      165.10     19.92 o 
  -2   8   2      258.06      270.52     11.72 o 
  -1   8   2      210.35      197.28     12.99 o 
   0   8   2      357.18      358.45     13.87 o 
   1   8   2      380.58      375.18     33.33 o 
   2   8   2     2076.33     1985.55     33.53 o 
   3   8   2      966.59      948.21     21.41 o 
   4   8   2       27.22       32.79      6.93 o 
   5   8   2      700.16      743.18     37.22 o 
   6   8   2      338.78      345.45     28.44 o 
   7   8   2      140.00      122.54     23.21 o 
  -4   9   2      551.90      548.14     32.99 o 
  -3   9   2      631.37      641.06     47.57 o 
  -2   9   2      717.99      725.33     17.50 o 
  -1   9   2       23.11       14.74     12.65 o 
   0   9   2       97.05       92.36      9.74 o 
   1   9   2       31.24       36.63      8.11 o 
   2   9   2      144.24      138.66     11.10 o 
   3   9   2        1.72       -4.29      6.74 o 
   4   9   2      243.90      256.41     13.22 o 
   5   9   2      374.87      415.50     31.99 o 
   6   9   2      442.22      492.87     35.13 o 
  -3  10   2      222.61      231.41     26.02 o 
  -2  10   2      669.91      631.39     18.82 o 
  -1  10   2      115.36      148.43     32.22 o 
   0  10   2      784.93      819.41     29.31 o 
   1  10   2     1707.54     1642.35     33.19 o 
   2  10   2      605.85      639.13     24.82 o 
   3  10   2      232.10      244.26     14.18 o 
   4  10   2      768.78      775.40     37.37 o 
   5  10   2      198.38      206.50     12.80 o 
   6  10   2       34.73       24.26     19.24 o 
  -2  11   2        2.20       -6.68     16.61 o 
  -1  11   2      108.36      115.95     15.31 o 
   0  11   2      211.25      197.62     20.68 o 
   1  11   2      443.50      412.65     37.33 o 
   2  11   2      173.17      189.83     14.43 o 
   3  11   2      115.67      111.21     12.26 o 
   4  11   2      819.13      874.47     24.79 o 
   5  11   2       91.41       94.31     24.47 o 
   0  12   2      187.51      242.17     23.03 o 
   1  12   2        3.34      -12.08     13.49 o 
   2  12   2       54.94       74.36     13.92 o 
   3  12   2        3.71        7.08     10.03 o 
   4  12   2       23.98       25.31     15.87 o 
  -3 -11   3      296.15      337.40     18.78 o 
  -2 -11   3      130.17      148.27     14.92 o 
  -1 -11   3       73.17       68.56     15.92 o 
   0 -11   3        0.89       -3.76     11.86 o 
   1 -11   3       68.10       76.48     21.11 o 
  -5 -10   3        8.77       16.52     20.07 o 
  -4 -10   3      528.58      532.62     23.51 o 
  -3 -10   3      386.31      401.44     18.54 o 
  -2 -10   3      368.55      347.42     17.62 o 
  -1 -10   3      975.13      880.49     32.46 o 
   0 -10   3      692.73      717.35     29.64 o 
   1 -10   3      327.93      323.74     19.97 o 
   2 -10   3       48.37       36.21     17.53 o 
  -5  -9   3       96.02       90.61     11.70 o 
  -4  -9   3        8.85        0.15      8.10 o 
  -3  -9   3      103.84      112.18     11.66 o 
  -2  -9   3       19.97       15.16     14.42 o 
  -1  -9   3       65.66       63.47      9.77 o 
   0  -9   3       77.74       72.13     12.83 o 
   1  -9   3      173.90      161.79     17.09 o 
   2  -9   3      534.09      614.59     33.26 o 
   3  -9   3      111.69      104.34     19.79 o 
  -6  -8   3      173.13      158.51     25.51 o 
  -5  -8   3      913.44      962.84     24.60 o 
  -4  -8   3      311.73      331.36     23.58 o 
  -3  -8   3       95.05       92.37     10.03 o 
  -2  -8   3     1797.74     1730.38     32.40 o 
  -1  -8   3      126.69      133.42     12.03 o 
   0  -8   3       17.80       13.95      7.22 o 
   1  -8   3        5.20       -1.65      8.45 o 
   2  -8   3      105.97      116.02     18.14 o 
   3  -8   3       62.48       66.88     20.07 o 
   4  -8   3       71.95       90.53     18.56 o 
  -6  -7   3      102.38       83.64     20.49 o 
  -5  -7   3       37.42       40.40      4.84 o 
  -4  -7   3      984.16      925.47     21.23 o 
  -3  -7   3      879.27      846.84     23.05 o 
  -2  -7   3     2067.21     1993.13     33.80 o 
  -1  -7   3     1156.60     1112.53     54.82 o 
   0  -7   3     1305.87     1237.02     24.80 o 
   1  -7   3     4342.14     4253.96     45.88 o 
   2  -7   3     1148.63     1154.35     26.66 o 
   3  -7   3       24.84       27.74     12.72 o 
   4  -7   3      584.28      607.77     41.30 o 
   5  -7   3      241.29      256.47     25.10 o 
  -7  -6   3      366.13      383.93     32.20 o 
  -6  -6   3      326.60      352.35     29.07 o 
  -5  -6   3       26.74       35.34     15.06 o 
  -4  -6   3       73.78       71.49      7.61 o 
  -3  -6   3      254.86      235.29     11.11 o 
  -2  -6   3       13.65       12.86      4.98 o 
  -1  -6   3       10.12        6.72      4.78 o 
   0  -6   3        4.46        9.69      5.76 o 
   1  -6   3       72.37       74.51      6.16 o 
   2  -6   3      792.38      754.63     34.44 o 
   3  -6   3      420.94      421.39     23.59 o 
   4  -6   3     1370.83     1402.35     41.08 o 
   5  -6   3      746.30      731.30     31.28 o 
   6  -6   3      124.01      140.94     38.89 o 
  -7  -5   3      178.41      191.96     26.14 o 
  -6  -5   3      206.37      183.81     24.26 o 
  -5  -5   3      335.74      365.31     25.93 o 
  -4  -5   3     1563.41     1514.46     20.79 o 
  -3  -5   3     1490.80     1445.11     24.94 o 
  -2  -5   3       31.88       27.71      4.93 o 
  -1  -5   3       23.34       26.59      4.92 o 
   0  -5   3     3486.94     3282.26    142.47 o 
   1  -5   3       85.69       83.52      5.68 o 
   2  -5   3      376.09      405.21     13.44 o 
   3  -5   3       33.29       34.08     10.51 o 
   4  -5   3       10.73       12.63     10.48 o 
   5  -5   3       87.87       88.78     14.07 o 
   6  -5   3        3.40      -23.84     23.84 o 
  -7  -4   3        8.01        6.90     14.85 o 
  -6  -4   3       90.65       98.70     17.77 o 
  -5  -4   3        8.23        2.30     11.08 o 
  -4  -4   3        7.14        8.59      2.93 o 
  -3  -4   3     1563.13     1488.27     23.99 o 
  -2  -4   3     2134.30     2011.90     25.62 o 
  -1  -4   3     1564.09     1532.06     26.95 o 
   0  -4   3     3389.62     3302.88     36.81 o 
   1  -4   3      633.23      598.33     11.28 o 
   2  -4   3      451.19      485.13     11.09 o 
   3  -4   3       55.76       55.25      7.02 o 
   4  -4   3     2694.02     2581.81     52.61 o 
   5  -4   3       35.01       28.90     10.97 o 
   6  -4   3      274.92      279.58     43.08 o 
  -7  -3   3      715.65      652.84     34.08 o 
  -6  -3   3      568.39      472.17     27.39 o 
  -5  -3   3      696.74      665.18     29.07 o 
  -4  -3   3      336.70      347.00     14.47 o 
  -3  -3   3     1232.91     1252.85     16.74 o 
  -2  -3   3       20.76       26.75      3.77 o 
  -1  -3   3      168.12      160.29      6.85 o 
   0  -3   3       18.50       12.42      3.98 o 
   1  -3   3      308.78      374.22      9.07 o 
   2  -3   3     1159.07     1152.34     16.29 o 
   3  -3   3     2234.05     2224.36     39.66 o 
   4  -3   3      707.05      708.31     22.22 o 
   5  -3   3     1270.22     1215.30     43.39 o 
   6  -3   3      271.95      268.50     38.69 o 
   7  -3   3      262.98      243.61     42.87 o 
  -7  -2   3      180.65      171.26     21.75 o 
  -6  -2   3      422.05      451.05     25.72 o 
  -5  -2   3     1391.42     1334.75     40.57 o 
  -4  -2   3      307.66      280.00     12.17 o 
  -3  -2   3     3436.12     3592.19     36.63 o 
  -2  -2   3     2317.56     2268.28     26.02 o 
  -1  -2   3     7234.62     7063.52     68.84 o 
   0  -2   3     6801.48     6675.96     64.92 o 
   1  -2   3     6815.06     6834.08     68.08 o 
   2  -2   3     1086.63     1093.64     24.30 o 
   3  -2   3      649.99      696.18     18.45 o 
   4  -2   3     1268.55     1296.20     74.86 o 
   5  -2   3        5.71        5.10      6.45 o 
   6  -2   3      283.55      286.90     36.59 o 
   7  -2   3       24.42       17.36     25.30 o 
  -6  -1   3      169.57      138.85     17.57 o 
  -5  -1   3      154.09      145.96     16.31 o 
  -4  -1   3      197.78      214.26     14.53 o 
  -3  -1   3     1587.97     1778.21     30.75 o 
  -2  -1   3     5505.41     5668.06     49.41 o 
  -1  -1   3    19579.28    18815.37    173.32 o 
   0  -1   3      862.04      867.44     12.11 o 
   1  -1   3       33.61       37.65      3.75 o 
   2  -1   3     3700.61     3872.24     46.42 o 
   3  -1   3     1476.40     1499.27     20.23 o 
   4  -1   3      493.67      498.31     36.18 o 
   5  -1   3     1095.88     1058.09     52.70 o 
   6  -1   3      929.95      934.72     55.83 o 
   7  -1   3      254.89      255.32     39.10 o 
  -6   0   3     1051.29     1066.04     37.64 o 
  -5   0   3      839.48      898.33     31.78 o 
  -4   0   3       45.04       46.96      4.08 o 
  -3   0   3      873.51      903.08     13.40 o 
  -2   0   3     1187.31     1237.94     11.38 o 
  -1   0   3      513.75      546.28     13.60 o 
   0   0   3       69.28       61.26      4.98 o 
   1   0   3     1648.46     1563.33     15.47 o 
   2   0   3     4317.67     4504.03     51.87 o 
   3   0   3      317.41      289.62     22.58 o 
   4   0   3       62.51       73.82     17.36 o 
   5   0   3      550.87      542.43     38.48 o 
   6   0   3     2038.40     2105.31     82.81 o 
   7   0   3      152.81      132.58     32.41 o 
  -6   1   3      587.22      615.19     24.68 o 
  -5   1   3      617.03      609.52     16.92 o 
  -4   1   3      384.88      386.11     11.63 o 
  -3   1   3      311.15      297.75      7.40 o 
  -2   1   3     2201.89     2238.36     19.58 o 
  -1   1   3     3691.02     3701.36     38.28 o 
   0   1   3     3311.31     3258.83     32.32 o 
   1   1   3     4126.13     4268.77     42.53 o 
   2   1   3     6586.59     6752.45     76.64 o 
   3   1   3     2235.05     2342.75     29.05 o 
   4   1   3       18.10        3.97     12.76 o 
   5   1   3        4.04        3.86      8.36 o 
  -7   2   3      149.30      155.58     31.58 o 
  -6   2   3        9.42       17.65     10.79 o 
  -5   2   3      755.97      734.35     24.72 o 
  -4   2   3     1197.67     1287.30     30.63 o 
  -3   2   3       77.66       81.73      5.28 o 
  -2   2   3      111.26      130.00      3.69 o 
  -1   2   3      898.21      922.10     11.31 o 
   0   2   3     2637.67     2562.33     30.59 o 
   1   2   3     2983.96     2993.36     30.10 o 
   2   2   3     1699.77     1791.11     25.75 o 
   3   2   3     1500.75     1604.06     25.65 o 
   4   2   3      100.95      107.67      7.47 o 
   5   2   3     1359.89     1460.00     34.29 o 
  -7   3   3      264.10      267.03     39.94 o 
  -6   3   3      507.30      509.42     30.84 o 
  -5   3   3     1428.67     1515.44     58.55 o 
  -4   3   3     3703.77     3608.30     64.40 o 
  -3   3   3      540.15      534.39     10.96 o 
  -2   3   3     2842.70     2970.88     26.16 o 
  -1   3   3     2568.97     2548.78     33.52 o 
   0   3   3       11.83        5.60      2.47 o 
   1   3   3       34.55       43.12      3.32 o 
   2   3   3       66.89       70.22      4.67 o 
   3   3   3        2.03       -1.35      3.45 o 
   4   3   3      496.93      537.62     19.87 o 
   5   3   3      466.83      497.26     19.87 o 
   6   3   3      433.94      445.40     20.28 o 
  -6   4   3      166.40      188.78     19.75 o 
  -5   4   3      338.39      303.97     31.47 o 
  -4   4   3      380.84      409.29     20.23 o 
  -3   4   3       42.64       39.28      4.90 o 
  -2   4   3     1266.52     1255.67     15.65 o 
  -1   4   3      754.00      711.13     14.85 o 
   0   4   3     4085.40     4149.81     43.88 o 
   1   4   3     5314.92     5119.77     51.68 o 
   2   4   3    10516.61    10870.16    102.90 o 
   3   4   3      170.46      171.02      9.68 o 
   4   4   3     1803.86     1766.23     53.85 o 
   5   4   3       29.33       28.86     10.04 o 
   6   4   3      460.06      457.53     23.21 o 
  -6   5   3       23.97       10.33     19.03 o 
  -5   5   3      445.56      425.72     52.90 o 
  -4   5   3       55.56       55.87     11.87 o 
  -3   5   3      297.99      299.81     12.91 o 
  -2   5   3      154.40      184.77     11.62 o 
  -1   5   3       11.67        8.61      3.56 o 
   0   5   3      912.19      938.66     19.47 o 
   1   5   3      887.73      811.27     13.36 o 
   2   5   3       71.93       59.48      5.45 o 
   3   5   3      475.77      449.51     10.70 o 
   4   5   3     1793.21     1815.42     34.12 o 
   5   5   3      117.82      134.88     17.15 o 
   6   5   3      407.20      422.40     24.05 o 
   7   5   3       76.85       76.12     15.06 o 
  -6   6   3      585.04      704.49     57.92 o 
  -5   6   3      721.76      721.01     42.24 o 
  -4   6   3      939.87     1083.64     35.11 o 
  -3   6   3     1626.54     1585.98     40.49 o 
  -2   6   3      991.28     1048.00     15.97 o 
  -1   6   3      884.95      923.73     15.77 o 
   0   6   3      193.78      201.92      7.84 o 
   1   6   3      334.51      339.30      9.76 o 
   2   6   3      236.46      240.76      9.90 o 
   3   6   3       59.25       84.40     14.18 o 
   4   6   3      225.62      237.19     14.56 o 
   5   6   3      260.40      246.96     21.75 o 
   6   6   3       22.09       20.91     12.76 o 
   7   6   3     1194.34     1200.50     44.54 o 
  -5   7   3       58.02       38.01     15.92 o 
  -4   7   3       26.38        6.19     12.63 o 
  -3   7   3      371.03      348.03     23.09 o 
  -2   7   3      458.09      493.45     13.10 o 
  -1   7   3     1233.47     1167.90     19.52 o 
   0   7   3     1617.11     1525.69     33.08 o 
   1   7   3     2005.62     1941.69     33.62 o 
   2   7   3     2670.69     2590.19     38.19 o 
   3   7   3     1321.87     1373.99     24.73 o 
   4   7   3     2500.23     2591.84     44.83 o 
   5   7   3      588.07      605.58     31.37 o 
   6   7   3      151.49      181.72     23.42 o 
   7   7   3       81.77       59.81     17.77 o 
  -4   8   3      241.63      265.90     25.02 o 
  -3   8   3       47.27       47.56     15.12 o 
  -2   8   3       16.01       28.37      6.76 o 
  -1   8   3      136.75      126.89     10.48 o 
   0   8   3        1.22       -5.94      5.94 o 
   1   8   3      290.48      270.89     12.26 o 
   2   8   3       92.75      100.16      9.24 o 
   3   8   3      595.74      582.67     26.00 o 
   4   8   3      747.96      717.00     17.44 o 
   5   8   3      275.50      275.82     25.72 o 
   6   8   3      191.54      211.62     25.30 o 
   7   8   3      237.15      301.12     28.65 o 
  -4   9   3      224.77      276.36     34.40 o 
  -3   9   3     1027.66     1038.50     40.19 o 
  -2   9   3      545.39      576.80     15.90 o 
  -1   9   3      275.28      301.15     18.92 o 
   0   9   3      210.52      180.35     16.44 o 
   1   9   3      167.23      165.75     11.85 o 
   2   9   3        6.38        4.83      6.75 o 
   3   9   3      329.91      330.00     18.24 o 
   4   9   3      493.32      500.45     16.40 o 
   5   9   3      251.80      274.35     27.81 o 
   6   9   3       42.65       32.83     17.77 o 
  -3  10   3       95.12       92.44     21.14 o 
  -2  10   3      416.51      398.84     56.88 o 
  -1  10   3      200.12      219.56     19.59 o 
   0  10   3      604.81      578.28     28.44 o 
   1  10   3     1459.58     1472.61     31.04 o 
   2  10   3      237.05      222.23     15.17 o 
   3  10   3      292.81      293.95     15.42 o 
   4  10   3      534.98      524.46     18.38 o 
   5  10   3      701.36      710.97     19.21 o 
   6  10   3       16.27       47.68     20.49 o 
  -2  11   3        9.06       -3.29     15.97 o 
  -1  11   3      117.95       95.62     14.89 o 
   0  11   3       99.20       69.71     16.52 o 
   1  11   3      112.26       87.40     11.96 o 
   2  11   3      191.20      210.02     14.74 o 
   3  11   3       67.61       72.21     10.90 o 
   4  11   3      190.06      207.41     14.59 o 
   5  11   3      490.12      504.58     39.10 o 
   0  12   3      521.88      468.69     27.54 o 
   1  12   3      310.18      309.34     24.35 o 
   2  12   3      203.90      234.49     17.00 o 
   3  12   3      138.03      116.93     13.39 o 
   4  12   3      169.36      201.09     51.75 o 
  -3 -11   4      177.51      198.91     16.57 o 
  -2 -11   4      320.96      312.08     43.94 o 
  -1 -11   4      380.40      356.29     25.01 o 
   0 -11   4      260.54      300.02     24.07 o 
  -4 -10   4        3.16       -4.30      9.16 o 
  -3 -10   4      198.95      215.05     15.67 o 
  -2 -10   4      221.94      212.96     17.33 o 
  -1 -10   4      277.67      269.39     22.26 o 
   0 -10   4      735.04      717.66     26.61 o 
   1 -10   4      566.24      601.59     35.12 o 
   2 -10   4      330.96      301.33     27.88 o 
  -5  -9   4      462.61      512.02     20.80 o 
  -4  -9   4       26.50       34.60     15.70 o 
  -3  -9   4       44.13       56.94     10.09 o 
  -2  -9   4       35.56       41.37      9.57 o 
  -1  -9   4       58.86       48.40      9.37 o 
   0  -9   4       12.77       17.21     11.75 o 
   1  -9   4        1.88       13.33     16.28 o 
   2  -9   4       80.20       56.02     16.83 o 
   3  -9   4      722.62      815.83     38.78 o 
  -6  -8   4       14.46       25.30     19.45 o 
  -5  -8   4      391.10      404.83     18.61 o 
  -4  -8   4      651.34      651.55     19.91 o 
  -3  -8   4      629.81      646.04     19.93 o 
  -2  -8   4      979.22      943.46     23.50 o 
  -1  -8   4      953.32      900.60     22.98 o 
   0  -8   4      475.67      466.70     30.63 o 
   1  -8   4      423.96      454.23     35.08 o 
   2  -8   4      305.35      312.80     24.75 o 
   3  -8   4      598.07      643.97     61.06 o 
   4  -8   4        6.25       29.61     24.99 o 
  -6  -7   4      105.91      121.28     23.00 o 
  -5  -7   4        0.77        4.15      9.57 o 
  -4  -7   4       13.70       12.22      7.29 o 
  -3  -7   4       32.61       40.45      7.93 o 
  -2  -7   4      133.10      111.98     10.57 o 
  -1  -7   4      219.86      202.81     13.55 o 
   0  -7   4       71.40       56.05      8.38 o 
   1  -7   4     1111.81     1120.92     23.30 o 
   2  -7   4      401.73      435.08     30.00 o 
   3  -7   4      103.65      104.58     17.12 o 
   4  -7   4      329.76      355.79     26.16 o 
   5  -7   4      230.18      234.33     25.18 o 
  -7  -6   4      915.53      870.73     44.33 o 
  -6  -6   4      323.43      337.92     29.90 o 
  -5  -6   4      217.93      203.46     24.26 o 
  -4  -6   4      335.93      350.96     13.27 o 
  -3  -6   4     1480.99     1430.62     26.86 o 
  -2  -6   4      140.34      143.60      9.19 o 
  -1  -6   4        5.72        7.97      5.25 o 
   0  -6   4       59.08       54.40     10.21 o 
   1  -6   4       81.89       66.78      7.16 o 
   2  -6   4      178.34      187.05     12.73 o 
   3  -6   4       61.57       63.04     13.96 o 
   4  -6   4      576.96      527.74     27.57 o 
   5  -6   4      614.99      607.45     30.25 o 
  -7  -5   4       41.21       31.99     18.61 o 
  -6  -5   4      449.60      414.25     31.16 o 
  -5  -5   4      146.32      185.06     22.17 o 
  -4  -5   4     1628.53     1639.01     22.91 o 
  -3  -5   4     3306.56     3117.79     44.07 o 
  -2  -5   4      766.73      778.95     15.82 o 
  -1  -5   4     1178.46     1100.69     18.67 o 
   0  -5   4     5206.07     5196.03     65.18 o 
   1  -5   4     5728.08     5737.15     63.68 o 
   2  -5   4       48.10       56.21      6.24 o 
   3  -5   4     4965.14     4795.85     86.32 o 
   4  -5   4      361.43      380.69     22.40 o 
   5  -5   4        8.82       10.59     12.76 o 
   6  -5   4       10.81       -1.88     28.23 o 
  -7  -4   4      152.93       98.28     19.87 o 
  -6  -4   4        5.50       -2.72     12.34 o 
  -5  -4   4        2.58       26.14     12.55 o 
  -4  -4   4      742.86      732.80     20.58 o 
  -3  -4   4      311.67      310.07     11.32 o 
  -2  -4   4      168.56      180.31      7.89 o 
  -1  -4   4     1205.45     1165.93     23.22 o 
   0  -4   4     1375.67     1361.88     19.67 o 
   1  -4   4      957.68      875.09     15.88 o 
   2  -4   4     1092.58     1089.00     21.13 o 
   3  -4   4      220.76      236.39     12.40 o 
   4  -4   4     1029.77     1018.53     30.21 o 
   5  -4   4     1109.55     1125.06     33.28 o 
   6  -4   4      555.26      407.35     48.30 o 
  -7  -3   4      206.71      166.03     22.58 o 
  -6  -3   4      991.63     1041.37     41.19 o 
  -5  -3   4      498.25      476.98     26.14 o 
  -4  -3   4      963.20      982.83     24.69 o 
  -3  -3   4      399.79      396.34      9.23 o 
  -2  -3   4      738.87      704.59     26.08 o 
  -1  -3   4      123.03      123.02      6.64 o 
   0  -3   4      141.72      125.49      9.69 o 
   1  -3   4       31.43       26.03      4.18 o 
   2  -3   4      571.92      565.95     11.27 o 
   3  -3   4      132.32      132.99      9.09 o 
   4  -3   4       36.17       30.86      9.12 o 
   5  -3   4      172.22      166.41     32.31 o 
   6  -3   4      435.57      416.34     44.12 o 
   7  -3   4       61.92       88.66     35.55 o 
  -7  -2   4        1.78       14.22     14.85 o 
  -6  -2   4      224.83      192.80     20.70 o 
  -5  -2   4     1653.42     1674.13     49.35 o 
  -4  -2   4      256.95      225.50     12.79 o 
  -3  -2   4       37.12       34.07      3.61 o 
  -2  -2   4     3752.22     3803.21     41.14 o 
  -1  -2   4     1310.73     1300.18     21.07 o 
   0  -2   4      128.64      113.11      9.84 o 
   1  -2   4     5534.36     5723.48     58.89 o 
   2  -2   4     3607.96     3712.00     46.67 o 
   3  -2   4      181.55      177.34     11.86 o 
   4  -2   4      882.90      894.38     48.72 o 
   5  -2   4      979.76      963.16     54.79 o 
   6  -2   4       11.12       11.50     21.33 o 
   7  -2   4       21.91       28.23     29.07 o 
  -7  -1   4       71.07       79.25     17.57 o 
  -6  -1   4      682.35      614.78     30.53 o 
  -5  -1   4      239.33      220.61     19.87 o 
  -4  -1   4       56.83       57.74      8.78 o 
  -3  -1   4      822.09      813.18     11.34 o 
  -2  -1   4      124.54      127.54      5.03 o 
  -1  -1   4      720.48      744.56     12.16 o 
   0  -1   4       89.53       97.01      6.03 o 
   1  -1   4      161.00      199.58      7.53 o 
   2  -1   4     6588.12     6815.87    100.59 o 
   3  -1   4      584.03      561.02     15.61 o 
   4  -1   4       59.33       51.17      4.55 o 
   5  -1   4      776.43      686.09     43.91 o 
   6  -1   4      430.20      394.38     39.52 o 
   7  -1   4      814.57      757.81     58.76 o 
  -6   0   4     1058.63     1106.61     40.15 o 
  -5   0   4     1743.42     1697.55     48.93 o 
  -4   0   4      496.24      495.45     14.18 o 
  -3   0   4     2849.22     2871.60     36.79 o 
  -2   0   4     5347.09     5358.60     40.74 o 
  -1   0   4     5201.62     5077.45     50.63 o 
   0   0   4     3369.83     3323.42     35.25 o 
   1   0   4      654.38      649.02     12.00 o 
   2   0   4       79.01       81.04      4.17 o 
   3   0   4        0.78        5.68      2.40 o 
   4   0   4      331.53      354.86     29.90 o 
   5   0   4       28.63       -1.25     17.98 o 
   6   0   4      146.95      156.62     29.48 o 
   7   0   4      262.68      244.66     38.69 o 
  -6   1   4        8.43        3.35     12.13 o 
  -5   1   4      700.65      668.15     18.79 o 
  -4   1   4        8.06        9.13      4.56 o 
  -3   1   4     2846.21     2872.68     32.75 o 
  -2   1   4     3390.24     3451.98     29.63 o 
  -1   1   4      104.76      117.26      3.96 o 
   0   1   4     1825.70     1772.98     31.46 o 
   1   1   4     8464.68     8446.41    112.96 o 
   2   1   4    14808.49    15324.43    144.59 o 
   3   1   4     5091.84     5298.76     62.30 o 
   4   1   4     1682.24     1731.07     30.96 o 
   5   1   4      558.73      611.44     40.78 o 
  -7   2   4      353.53      338.76     43.08 o 
  -6   2   4      203.97      199.06     18.29 o 
  -5   2   4      979.56      978.28     28.99 o 
  -4   2   4      202.66      234.25     23.67 o 
  -3   2   4      363.21      379.94     16.03 o 
  -2   2   4      544.75      564.80      8.02 o 
  -1   2   4     1995.82     2048.45     24.13 o 
   0   2   4     2759.46     2826.56     29.79 o 
   1   2   4     1959.81     2067.95     26.27 o 
   2   2   4      113.30      155.32      8.04 o 
   3   2   4      926.51      957.93     25.09 o 
   4   2   4     2210.87     2327.60     49.56 o 
   5   2   4      241.52      239.85     12.96 o 
  -6   3   4       42.66       25.81     14.53 o 
  -5   3   4      389.29      403.68     56.04 o 
  -4   3   4      456.32      445.21     41.61 o 
  -3   3   4     3235.92     3238.82     37.55 o 
  -2   3   4     1744.36     1761.20     17.86 o 
  -1   3   4     1359.52     1373.00     20.73 o 
   0   3   4     2235.23     2566.34     28.23 o 
   1   3   4     1968.83     1828.60     21.08 o 
   2   3   4      268.25      275.28      9.53 o 
   3   3   4      174.21      157.07     12.44 o 
   4   3   4      492.98      511.90     19.87 o 
   5   3   4      142.78      158.09     13.80 o 
   6   3   4        2.82       18.61      8.57 o 
  -6   4   4       72.76       65.54     17.67 o 
  -5   4   4      185.43      176.36     17.81 o 
  -4   4   4      744.03      716.54     25.67 o 
  -3   4   4       88.79       87.39      6.40 o 
  -2   4   4      254.95      259.37     12.37 o 
  -1   4   4     1856.82     1855.20     22.83 o 
   0   4   4     1824.36     1820.91     22.34 o 
   1   4   4     2748.93     2620.60     29.36 o 
   2   4   4     1857.63     1722.54     24.28 o 
   3   4   4     5156.09     5380.66    170.53 o 
   4   4   4      409.32      381.83     19.66 o 
   5   4   4     1657.68     1711.98     45.17 o 
   6   4   4      141.31      139.69     16.31 o 
  -6   5   4      426.82      480.74     33.88 o 
  -5   5   4      607.53      630.71     27.75 o 
  -4   5   4      938.70      925.22     30.40 o 
  -3   5   4     1058.51     1056.07     24.22 o 
  -2   5   4     1961.14     1907.01     22.73 o 
  -1   5   4       37.80       32.66      4.23 o 
   0   5   4      651.50      683.51     12.49 o 
   1   5   4      106.84      105.55      5.97 o 
   2   5   4       48.44       47.98      8.99 o 
   3   5   4       35.67       36.20      6.50 o 
   4   5   4     4010.89     4165.72     63.91 o 
   5   5   4      471.05      468.20     24.47 o 
   6   5   4      554.17      586.55     27.39 o 
  -5   6   4       99.81      124.63     17.67 o 
  -4   6   4      353.07      352.68     22.65 o 
  -3   6   4     1007.99     1052.52     23.97 o 
  -2   6   4     1218.31     1230.62     17.98 o 
  -1   6   4     1073.12     1070.81     17.42 o 
   0   6   4     1869.09     1798.33     31.48 o 
   1   6   4      985.61      974.17     16.42 o 
   2   6   4      103.84      104.59      7.81 o 
   3   6   4     1812.16     1711.70     26.55 o 
   4   6   4      501.77      474.11     17.96 o 
   5   6   4      472.97      510.65     28.02 o 
   6   6   4      322.86      338.76     25.09 o 
   7   6   4       21.87       26.14     14.22 o 
  -5   7   4       14.89       31.49     24.36 o 
  -4   7   4      129.49      161.97     19.14 o 
  -3   7   4       31.87       32.58     12.61 o 
  -2   7   4      450.91      493.94     13.42 o 
  -1   7   4      436.95      441.52     11.91 o 
   0   7   4     3259.52     3254.06     45.91 o 
   1   7   4      730.63      701.33     14.63 o 
   2   7   4       53.21       32.12      6.32 o 
   3   7   4     1128.83     1124.23     21.84 o 
   4   7   4     1270.47     1300.29     21.66 o 
   5   7   4      544.78      504.16     29.28 o 
   6   7   4       90.54       72.35     16.94 o 
   7   7   4      261.64      191.75     25.09 o 
  -4   8   4      786.00      811.93     36.21 o 
  -3   8   4      493.53      481.61     28.04 o 
  -2   8   4       18.52       12.21      6.29 o 
  -1   8   4      405.75      426.86     15.44 o 
   0   8   4     1535.55     1450.79     27.66 o 
   1   8   4        9.20       16.40      6.72 o 
   2   8   4     1108.26     1053.02     22.86 o 
   3   8   4       11.77       11.27      6.38 o 
   4   8   4      888.49      858.10     18.90 o 
   5   8   4      506.44      519.64     31.99 o 
   6   8   4      277.42      322.45     29.07 o 
   7   8   4      302.73      351.09     31.37 o 
  -4   9   4       97.11       89.21     20.83 o 
  -3   9   4      296.51      314.99     32.73 o 
  -2   9   4      277.39      290.72     17.60 o 
  -1   9   4      810.67      834.84     31.58 o 
   0   9   4     1288.03     1230.06     26.74 o 
   1   9   4      219.55      214.68     12.83 o 
   2   9   4      403.75      380.14     15.17 o 
   3   9   4      446.29      455.74     22.45 o 
   4   9   4     1717.36     1755.82     31.27 o 
   5   9   4       90.99      103.09     20.28 o 
   6   9   4       46.74       46.21     18.82 o 
  -3  10   4       13.58        8.25     16.98 o 
  -2  10   4       58.09       83.35     31.89 o 
  -1  10   4       20.48       30.35     12.46 o 
   0  10   4       68.11       74.62     13.87 o 
   1  10   4      335.99      351.77     25.39 o 
   2  10   4     1044.70     1050.22     25.56 o 
   3  10   4       69.09       61.73      9.45 o 
   4  10   4      313.38      361.61     15.81 o 
   5  10   4      384.18      401.70     33.25 o 
   6  10   4      344.12      424.91     35.34 o 
  -2  11   4      308.53      358.50     31.66 o 
  -1  11   4      246.27      253.00     19.31 o 
   0  11   4      400.21      362.29     23.92 o 
   1  11   4      464.64      499.38     26.56 o 
   2  11   4        8.56       10.98      8.87 o 
   3  11   4        2.06       -0.51      8.43 o 
   4  11   4        3.38        1.49      8.84 o 
   5  11   4      155.59      135.71     12.37 o 
   0  12   4      110.74      101.41     18.18 o 
   1  12   4      434.52      466.50     43.18 o 
   2  12   4      436.75      480.76     20.70 o 
   3  12   4      356.94      369.45     19.16 o 
   4  12   4       69.98       49.43     16.51 o 
  -2 -11   5      288.02      309.35     48.20 o 
  -1 -11   5      590.72      550.08     36.18 o 
  -4 -10   5       97.11      114.62     19.14 o 
  -3 -10   5        9.98       14.68     10.19 o 
  -2 -10   5        8.14       -6.64      9.15 o 
  -1 -10   5      116.10      108.59     16.70 o 
   0 -10   5       74.94       73.44     13.89 o 
   1 -10   5       42.06       52.94     19.13 o 
   2 -10   5      255.61      293.90     29.50 o 
  -5  -9   5      232.02      225.84     30.95 o 
  -4  -9   5      478.80      513.31     19.69 o 
  -3  -9   5      231.89      246.42     16.78 o 
  -2  -9   5       60.74       57.62     10.59 o 
  -1  -9   5      130.22      162.57     17.64 o 
   0  -9   5      123.48      103.97     13.38 o 
   1  -9   5        3.49       17.89     12.30 o 
   2  -9   5       93.99      109.07     19.99 o 
   3  -9   5        0.57      -19.45     19.45 o 
  -5  -8   5       25.02       32.63     10.46 o 
  -4  -8   5      321.25      361.85     16.34 o 
  -3  -8   5      713.16      753.83     41.40 o 
  -2  -8   5      673.31      628.10     38.66 o 
  -1  -8   5      823.86      818.59     22.86 o 
   0  -8   5      958.22     1026.36     34.50 o 
   1  -8   5      313.95      323.28     18.88 o 
   2  -8   5      376.11      349.38     26.78 o 
   3  -8   5      880.90      895.20     37.88 o 
   4  -8   5      639.74      688.34     67.86 o 
  -6  -7   5      284.15      265.57     31.37 o 
  -5  -7   5       95.18       97.59     10.67 o 
  -4  -7   5      294.14      283.55     14.16 o 
  -3  -7   5        3.71        8.72      7.29 o 
  -2  -7   5       32.43       17.48      7.41 o 
  -1  -7   5       20.28       13.98      7.32 o 
   0  -7   5      327.15      314.45     14.07 o 
   1  -7   5     1128.10     1125.60     27.14 o 
   2  -7   5      424.92      459.75     27.50 o 
   3  -7   5      268.99      283.31     25.30 o 
   4  -7   5      394.66      390.20     27.36 o 
   5  -7   5      569.09      613.74     57.51 o 
  -6  -6   5      384.76      437.67     33.46 o 
  -5  -6   5      228.11      238.86     11.35 o 
  -4  -6   5      261.60      255.88     13.73 o 
  -3  -6   5     1543.15     1442.03     28.12 o 
  -2  -6   5     1532.28     1452.32     29.71 o 
  -1  -6   5      114.08      119.05     13.45 o 
   0  -6   5     3053.32     2923.34     37.51 o 
   1  -6   5      140.61      152.24     10.19 o 
   2  -6   5      411.89      394.92     17.22 o 
   3  -6   5       60.65       84.20     17.15 o 
   4  -6   5       28.31       34.09     13.64 o 
   5  -6   5      171.10      147.31     18.88 o 
  -7  -5   5       66.70       84.06     20.91 o 
  -6  -5   5       22.46       -3.76     14.43 o 
  -5  -5   5      238.97      231.48     23.42 o 
  -4  -5   5      216.25      215.55      9.03 o 
  -3  -5   5     1189.81     1146.08     23.42 o 
  -2  -5   5      216.92      202.37      9.84 o 
  -1  -5   5       37.21       51.35      6.10 o 
   0  -5   5      744.31      693.64     17.22 o 
   1  -5   5     2050.84     2053.58     29.59 o 
   2  -5   5      142.78      152.48      9.11 o 
   3  -5   5      288.25      313.60     51.44 o 
   4  -5   5     1649.49     1663.91     73.19 o 
   5  -5   5      205.13      197.21     19.61 o 
   6  -5   5      140.53      155.37     39.10 o 
  -7  -4   5      372.92      353.19     30.53 o 
  -6  -4   5      247.69      218.94     24.26 o 
  -5  -4   5      241.22      257.83     23.63 o 
  -4  -4   5      322.77      337.54     19.35 o 
  -3  -4   5      482.40      462.78     16.52 o 
  -2  -4   5      195.33      193.53     12.22 o 
  -1  -4   5       13.98       10.97      4.48 o 
   0  -4   5      518.83      554.87     14.72 o 
   1  -4   5      674.93      659.27     14.22 o 
   2  -4   5       85.03       90.00      6.82 o 
   3  -4   5     1305.18     1346.19     49.14 o 
   4  -4   5      154.27      132.80     26.56 o 
   5  -4   5      103.22      109.78     15.79 o 
   6  -4   5      303.38      365.73     47.05 o 
  -7  -3   5       21.23        2.93     16.73 o 
  -6  -3   5      210.48      252.60     24.47 o 
  -5  -3   5     1232.23     1182.72     43.08 o 
  -4  -3   5      608.83      581.25     14.48 o 
  -3  -3   5     1518.71     1540.83     21.43 o 
  -2  -3   5     2649.07     2668.19     58.86 o 
  -1  -3   5     2557.78     2442.98     30.23 o 
   0  -3   5     3751.66     3820.78     43.72 o 
   1  -3   5     3718.01     3638.55     41.79 o 
   2  -3   5      763.70      765.38     26.81 o 
   3  -3   5        7.35        8.68      5.73 o 
   4  -3   5      121.64      120.87     13.76 o 
   5  -3   5      265.39      235.53     16.64 o 
   6  -3   5       16.52       17.57     25.51 o 
   7  -3   5       46.74       44.12     29.69 o 
  -7  -2   5       54.83       25.30     16.10 o 
  -6  -2   5        0.45      -11.50     12.96 o 
  -5  -2   5       69.90       54.16     14.01 o 
  -4  -2   5      313.77      341.40     18.51 o 
  -3  -2   5      908.86      894.83     14.38 o 
  -2  -2   5      221.66      207.06      9.57 o 
  -1  -2   5     3728.96     3805.75     41.88 o 
   0  -2   5      390.97      505.65     10.97 o 
   1  -2   5     3946.44     3944.95     43.47 o 
   2  -2   5     3374.37     3476.85     52.03 o 
   3  -2   5     1960.82     1923.61     50.60 o 
   4  -2   5     1939.72     1955.58     43.49 o 
   5  -2   5      923.00      857.56     52.70 o 
   6  -2   5     1114.50      994.73     59.81 o 
   7  -2   5       91.55      128.60     34.50 o 
  -7  -1   5      437.32      421.36     30.32 o 
  -6  -1   5      554.03      561.25     31.58 o 
  -5  -1   5      800.18      771.82     32.62 o 
  -4  -1   5     1784.78     1884.03     36.03 o 
  -3  -1   5      695.69      669.85     11.37 o 
  -2  -1   5      154.04      149.33      5.22 o 
  -1  -1   5       57.99       60.40      5.57 o 
   0  -1   5     1112.53     1130.84     16.21 o 
   1  -1   5        0.30        1.97      3.80 o 
   2  -1   5      740.88      789.32     14.19 o 
   3  -1   5     1015.21     1123.47     77.58 o 
   4  -1   5     1052.94     1031.18     38.37 o 
   5  -1   5      733.56      734.81     47.47 o 
   6  -1   5      245.40      232.11     34.29 o 
   7  -1   5      662.48      743.38     56.88 o 
  -7   0   5        5.08       15.89     11.09 o 
  -6   0   5      292.22      306.97     25.30 o 
  -5   0   5       22.62       38.89     12.55 o 
  -4   0   5      188.84      204.93      9.67 o 
  -3   0   5     1554.37     1560.88     18.91 o 
  -2   0   5     1564.26     1510.86     24.52 o 
  -1   0   5     2416.25     2509.76     28.68 o 
   0   0   5     2733.14     2785.83     31.02 o 
   1   0   5     2191.90     2265.91     30.79 o 
   2   0   5      149.02      183.74      6.98 o 
   3   0   5     1255.25     1260.93     19.48 o 
   4   0   5      530.80      517.17     18.87 o 
   5   0   5       77.09       81.97     23.42 o 
   6   0   5       23.41       24.88     21.75 o 
   7   0   5       87.89      134.04     33.46 o 
  -6   1   5       42.22       41.40     15.26 o 
  -5   1   5       26.11       20.05      7.35 o 
  -4   1   5        0.38       -3.52      3.94 o 
  -3   1   5      854.94      854.46     13.50 o 
  -2   1   5     1900.61     1931.49     18.94 o 
  -1   1   5      339.02      361.17      5.98 o 
   0   1   5       46.90       57.70      3.96 o 
   1   1   5      296.89      225.48     15.68 o 
   2   1   5      495.17      491.57     10.57 o 
   3   1   5     3619.51     3643.75     71.83 o 
   4   1   5      912.87      952.95     67.75 o 
   5   1   5      139.59      160.18     26.14 o 
   6   1   5      432.30      394.80     40.15 o 
  -6   2   5     1693.76     1672.42     42.65 o 
  -5   2   5      401.45      383.09     19.74 o 
  -4   2   5     2526.93     2635.72     42.61 o 
  -3   2   5      883.31      933.16     15.87 o 
  -2   2   5     1603.02     1589.53     22.29 o 
  -1   2   5     3298.85     3358.11     32.55 o 
   0   2   5     1281.38     1360.20     20.16 o 
   1   2   5      920.53      969.92     26.29 o 
   2   2   5     1588.64     1645.25     27.61 o 
   3   2   5       16.28        3.97      5.86 o 
   4   2   5      743.55      755.30     22.37 o 
   5   2   5     1702.02     1755.06     40.15 o 
  -6   3   5       15.84       -7.94     18.19 o 
  -5   3   5       44.43       50.10     11.98 o 
  -4   3   5      154.30      159.30     15.27 o 
  -3   3   5      926.88      943.04     17.75 o 
  -2   3   5     3036.68     3061.97     28.40 o 
  -1   3   5     7456.27     7381.71     72.60 o 
   0   3   5     3867.80     3917.95     41.05 o 
   1   3   5      143.82      106.33      5.16 o 
   2   3   5    14462.68    15216.12    201.90 o 
   3   3   5     1128.33     1069.76     20.33 o 
   4   3   5      937.96     1029.03     29.90 o 
   5   3   5     1521.35     1535.49     39.52 o 
   6   3   5     1394.22     1410.86     37.43 o 
  -6   4   5      199.84      201.37     20.51 o 
  -5   4   5        5.82       -1.15     10.55 o 
  -4   4   5      182.44      208.15     16.58 o 
  -3   4   5      212.74      215.24     10.56 o 
  -2   4   5       20.12       26.95      4.94 o 
  -1   4   5      421.54      371.85     10.66 o 
   0   4   5     1276.58     1324.53     18.23 o 
   1   4   5      912.85      984.54     14.68 o 
   2   4   5      195.16      168.39      8.34 o 
   3   4   5     1175.90     1230.00     27.60 o 
   4   4   5      227.54      255.11     17.57 o 
   5   4   5     1071.02     1039.27     33.04 o 
   6   4   5      933.94     1020.45     33.88 o 
  -6   5   5      659.46      625.99     30.89 o 
  -5   5   5      300.47      274.70     30.01 o 
  -4   5   5      503.46      467.02     23.51 o 
  -3   5   5     1019.31     1039.90     23.06 o 
  -2   5   5      149.20      138.11      7.00 o 
  -1   5   5       87.87       81.81      5.86 o 
   0   5   5      848.03      835.97     14.37 o 
   1   5   5      171.31      153.26      9.81 o 
   2   5   5        8.50        6.66      4.27 o 
   3   5   5       19.32       13.23     10.87 o 
   4   5   5       74.17       67.02      8.18 o 
   5   5   5     1473.31     1501.82     44.33 o 
   6   5   5      149.12      153.70     19.45 o 
  -5   6   5      236.83      239.23     22.39 o 
  -4   6   5       27.16       49.31     23.11 o 
  -3   6   5     1089.23     1133.91     43.70 o 
  -2   6   5      405.27      424.38     15.79 o 
  -1   6   5      985.86      970.37     34.08 o 
   0   6   5     3808.92     3737.10     42.48 o 
   1   6   5     2038.73     1936.72     25.83 o 
   2   6   5      513.79      500.79     20.64 o 
   3   6   5      585.87      605.82     14.18 o 
   4   6   5      927.40      916.80     28.65 o 
   5   6   5      276.69      271.22     22.79 o 
   6   6   5      737.56      747.36     33.67 o 
   7   6   5      193.33      171.47     23.00 o 
  -5   7   5      249.18      210.38     22.30 o 
  -4   7   5      625.87      644.49     30.29 o 
  -3   7   5      199.60      210.98     31.68 o 
  -2   7   5       91.62       93.42      8.22 o 
  -1   7   5       87.64       87.29      6.97 o 
   0   7   5       85.57       83.69      6.86 o 
   1   7   5     2228.41     2164.50     33.50 o 
   2   7   5      222.95      200.60     13.03 o 
   3   7   5      437.69      426.88     13.56 o 
   4   7   5     1001.76     1045.71     41.82 o 
   5   7   5      361.98      347.96     26.56 o 
   6   7   5      461.72      517.76     31.16 o 
   7   7   5      447.12      517.76     31.99 o 
  -4   8   5      434.01      432.85     38.37 o 
  -3   8   5      431.51      425.13     37.95 o 
  -2   8   5      112.86      146.75     13.37 o 
  -1   8   5      612.88      620.13     18.56 o 
   0   8   5     1058.44     1019.86     34.25 o 
   1   8   5     2737.37     2630.65     59.68 o 
   2   8   5      241.56      215.68     15.55 o 
   3   8   5      109.24      126.37      9.83 o 
   4   8   5       44.07       46.37      6.72 o 
   5   8   5       10.91        4.60     14.22 o 
   6   8   5        0.81       12.55     15.47 o 
   7   8   5      178.83      184.43     25.09 o 
  -4   9   5      138.95      180.47     23.51 o 
  -3   9   5      252.97      287.04     26.40 o 
  -2   9   5      349.22      353.39     31.84 o 
  -1   9   5     1041.23     1008.27     31.43 o 
   0   9   5      585.40      568.89     18.53 o 
   1   9   5      809.85      762.83     20.42 o 
   2   9   5      332.86      328.98     13.95 o 
   3   9   5     1871.29     1837.33     33.07 o 
   4   9   5      372.70      400.20     14.67 o 
   5   9   5      442.30      419.06     31.99 o 
   6   9   5       77.33       79.88     20.49 o 
  -3  10   5       94.09       99.73     26.14 o 
  -2  10   5      154.09      141.32     21.30 o 
  -1  10   5       33.53       52.57     13.41 o 
   0  10   5       27.07       39.34     12.74 o 
   1  10   5       60.18       68.38      9.84 o 
   2  10   5      145.01      133.63     11.78 o 
   3  10   5      470.17      488.19     18.31 o 
   4  10   5      116.61      113.32     11.35 o 
   5  10   5      101.07      111.25     22.79 o 
   6  10   5      489.91      458.58     35.97 o 
  -2  11   5      630.88      672.16     37.92 o 
  -1  11   5      319.35      337.72     21.47 o 
   0  11   5       52.97       39.81     14.42 o 
   1  11   5      385.36      428.37     24.82 o 
   2  11   5      528.01      528.08     20.17 o 
   3  11   5      118.27      118.96     12.42 o 
   4  11   5       84.13       84.26     22.67 o 
   5  11   5        6.20        4.85      7.95 o 
   0  12   5      266.60      235.74     23.35 o 
   1  12   5      335.31      335.63     25.70 o 
   2  12   5      255.31      278.59     17.61 o 
   3  12   5      546.09      562.51     21.79 o 
   4  12   5      572.81      571.07     30.75 o 
  -3 -10   6       60.50       50.61     11.95 o 
  -2 -10   6       68.57       61.90     12.43 o 
  -1 -10   6        4.90       14.40     13.96 o 
   0 -10   6      105.47      112.49     15.70 o 
   1 -10   6      106.51       99.93     21.45 o 
  -4  -9   6      437.63      426.87     19.24 o 
  -3  -9   6      681.72      666.91     22.99 o 
  -2  -9   6      387.29      369.34     17.87 o 
  -1  -9   6      589.25      616.50     54.26 o 
   0  -9   6     1001.35      997.35     30.00 o 
   1  -9   6      582.10      588.04     24.37 o 
   2  -9   6       84.49       75.28     18.87 o 
   3  -9   6       89.36       87.03     20.82 o 
  -5  -8   6       26.35       36.59     19.24 o 
  -4  -8   6        3.12       -6.94      8.22 o 
  -3  -8   6      223.44      231.59     15.00 o 
  -2  -8   6       19.72       34.33      9.18 o 
  -1  -8   6      181.69      182.42     13.65 o 
   0  -8   6      474.23      484.46     20.84 o 
   1  -8   6      111.58       98.69     12.78 o 
   2  -8   6       70.86       67.21     17.64 o 
   3  -8   6      258.03      296.21     26.68 o 
   4  -8   6      781.95      800.59     38.40 o 
  -6  -7   6      149.16      168.12     27.39 o 
  -5  -7   6      423.41      487.52     19.19 o 
  -4  -7   6      245.30      251.61     20.02 o 
  -3  -7   6      158.83      167.41     12.55 o 
  -2  -7   6        6.46       10.16      7.37 o 
  -1  -7   6      847.83      811.28     22.15 o 
   0  -7   6       42.03       25.61      7.59 o 
   1  -7   6        0.13        3.45      9.69 o 
   2  -7   6      383.11      368.76     31.26 o 
   3  -7   6      214.56      232.63     28.44 o 
   4  -7   6       72.26       72.46     20.91 o 
  -6  -6   6      358.70      353.60     32.41 o 
  -5  -6   6      213.55      233.56     18.82 o 
  -4  -6   6      325.59      345.52     18.17 o 
  -3  -6   6      245.67      266.27     13.53 o 
  -2  -6   6     1747.20     1663.59     32.90 o 
  -1  -6   6     1591.90     1581.74     30.09 o 
   0  -6   6      823.24      846.10     19.24 o 
   1  -6   6     1890.18     1818.36     49.15 o 
   2  -6   6      363.04      368.65     16.46 o 
   3  -6   6      559.03      595.76     40.04 o 
   4  -6   6       87.60       92.30     16.81 o 
   5  -6   6       75.49       74.02     29.90 o 
  -6  -5   6      436.88      401.70     32.20 o 
  -5  -5   6       33.04       49.21     10.04 o 
  -4  -5   6       34.48       30.06      7.46 o 
  -3  -5   6      205.77      192.61     17.01 o 
  -2  -5   6      286.64      273.60     11.63 o 
  -1  -5   6      106.89      100.62      7.99 o 
   0  -5   6      401.21      404.15     13.30 o 
   1  -5   6       24.98       29.19      8.60 o 
   2  -5   6     1617.03     1683.92     31.49 o 
   3  -5   6      987.52     1009.84     34.02 o 
   4  -5   6      435.51      461.78     40.04 o 
   5  -5   6      425.43      401.70     44.33 o 
   6  -5   6      755.36      632.35     56.88 o 
  -7  -4   6      324.76      380.16     34.50 o 
  -6  -4   6      375.52      339.59     29.48 o 
  -5  -4   6      417.68      424.28     29.69 o 
  -4  -4   6     1092.41     1042.61     17.62 o 
  -3  -4   6     1389.07     1360.26     25.63 o 
  -2  -4   6      428.47      414.37     12.33 o 
  -1  -4   6      946.87      913.14     17.36 o 
   0  -4   6      264.28      259.31     10.28 o 
   1  -4   6        2.98        5.55      4.79 o 
   2  -4   6      260.50      259.96     15.01 o 
   3  -4   6      190.50      185.17     17.22 o 
   4  -4   6      255.11      264.96     18.92 o 
   5  -4   6       99.57       99.01     16.21 o 
   6  -4   6      333.66      301.95     43.29 o 
  -7  -3   6       18.38        1.05     16.31 o 
  -6  -3   6       18.77        8.99     14.85 o 
  -5  -3   6       18.54       -0.84     12.55 o 
  -4  -3   6     1279.90     1186.69     17.84 o 
  -3  -3   6       18.92       19.87      4.96 o 
  -2  -3   6     1569.04     1519.95     22.92 o 
  -1  -3   6     2013.90     1918.07     27.73 o 
   0  -3   6     3134.01     3064.00     37.54 o 
   1  -3   6      576.29      530.86     12.66 o 
   2  -3   6     2620.86     2741.11     34.18 o 
   3  -3   6     1918.71     1851.48     35.20 o 
   4  -3   6       14.35        2.30      9.04 o 
   5  -3   6      253.61      263.12     18.56 o 
   6  -3   6      221.21      174.19     34.71 o 
   7  -3   6       59.67       61.69     32.62 o 
  -7  -2   6      193.47      164.15     24.67 o 
  -6  -2   6       35.70       34.08     16.10 o 
  -5  -2   6      264.15      291.08     24.47 o 
  -4  -2   6      266.94      256.14      7.11 o 
  -3  -2   6       31.48       31.93      4.81 o 
  -2  -2   6      817.81      744.32     14.77 o 
  -1  -2   6      101.02      101.83      8.68 o 
   0  -2   6      838.93      901.16     15.68 o 
   1  -2   6       12.56       22.83      4.54 o 
   2  -2   6      597.26      631.27     12.28 o 
   3  -2   6      240.93      237.53     15.13 o 
   4  -2   6      495.33      513.78     20.07 o 
   5  -2   6      876.98      784.37     49.98 o 
   6  -2   6      538.25      468.20     44.33 o 
   7  -2   6      143.45      177.12     36.39 o 
  -7  -1   6      531.53      512.74     34.50 o 
  -6  -1   6      336.88      372.42     27.60 o 
  -5  -1   6      602.18      648.66     31.99 o 
  -4  -1   6     1986.13     1980.04     38.86 o 
  -3  -1   6     1278.30     1266.64     18.30 o 
  -2  -1   6      685.08      657.72     15.27 o 
  -1  -1   6      391.58      342.08      8.65 o 
   0  -1   6     2505.66     2709.94     32.09 o 
   1  -1   6      523.54      625.47     14.19 o 
   2  -1   6     1371.08     1444.14     22.85 o 
   3  -1   6      753.92      724.84     23.63 o 
   4  -1   6       60.28       77.30     12.76 o 
   5  -1   6     1047.63      916.74     52.70 o 
   6  -1   6       55.01       48.93     25.30 o 
   7  -1   6        8.85      -14.64     23.21 o 
  -7   0   6      120.65      133.28     17.25 o 
  -6   0   6       50.55       55.83     16.73 o 
  -5   0   6       15.10       28.02     13.59 o 
  -4   0   6      148.14      143.56     12.42 o 
  -3   0   6      348.07      350.23      8.61 o 
  -2   0   6     2235.09     2178.51     31.28 o 
  -1   0   6     3372.12     3500.21     38.81 o 
   0   0   6    10331.55    10692.35    107.02 o 
   1   0   6     5853.47     5986.54     79.88 o 
   2   0   6     1773.68     1844.61     26.81 o 
   3   0   6     1422.61     1368.82     29.59 o 
   4   0   6     1572.24     1582.27     32.84 o 
   5   0   6      751.39      762.00     46.21 o 
   6   0   6     1285.72     1160.56     62.52 o 
   7   0   6        7.87       25.09     27.39 o 
  -7   1   6      753.75      761.79     41.40 o 
  -6   1   6      208.11      212.04     26.35 o 
  -5   1   6      514.94      488.64     24.05 o 
  -4   1   6     1061.44     1030.24     35.92 o 
  -3   1   6      427.83      434.34      7.44 o 
  -2   1   6       25.94       30.93      5.15 o 
  -1   1   6     1292.04     1355.28     18.76 o 
   0   1   6      314.48      301.30      7.43 o 
   1   1   6      362.06      364.73     12.74 o 
   2   1   6      322.01      330.93     18.96 o 
   3   1   6       87.22       76.65     10.66 o 
   4   1   6     2410.22     2377.87     43.82 o 
   5   1   6      939.13      928.27     22.74 o 
   6   1   6      625.82      590.11     46.63 o 
  -6   2   6      660.44      591.36     35.13 o 
  -5   2   6      478.25      477.91     22.72 o 
  -4   2   6      391.06      384.03     13.96 o 
  -3   2   6      282.84      285.17      6.36 o 
  -2   2   6      438.57      422.72      7.92 o 
  -1   2   6     1493.97     1427.37     17.05 o 
   0   2   6       26.14       21.70      3.34 o 
   1   2   6     1626.06     1643.94     34.77 o 
   2   2   6      377.44      371.77     19.97 o 
   3   2   6      855.24      940.16     28.86 o 
   4   2   6       36.72       32.41      8.36 o 
   5   2   6      175.78      170.84     13.59 o 
  -6   3   6       31.91       28.02     17.57 o 
  -5   3   6        9.03       10.99     10.45 o 
  -4   3   6      198.72      195.45     16.08 o 
  -3   3   6     1268.20     1276.51     14.54 o 
  -2   3   6      733.97      713.43     10.79 o 
  -1   3   6     1770.34     1774.39     22.60 o 
   0   3   6     3204.17     3174.41     35.12 o 
   1   3   6     3076.54     3051.42     33.46 o 
   2   3   6     1846.17     1821.31     76.64 o 
   3   3   6      465.04      451.51     13.24 o 
   4   3   6       55.42       78.00     10.46 o 
   5   3   6      484.13      524.66     21.75 o 
  -6   4   6      701.69      710.14     39.10 o 
  -5   4   6      462.07      455.03     32.73 o 
  -4   4   6      576.74      588.81     23.82 o 
  -3   4   6      704.94      665.85     10.37 o 
  -2   4   6     2872.37     2842.06     30.78 o 
  -1   4   6      393.77      407.84     11.59 o 
   0   4   6        1.74        3.67      3.36 o 
   1   4   6      131.14      144.46      8.24 o 
   2   4   6     1865.49     1916.41     35.12 o 
   3   4   6      462.18      468.03     15.32 o 
   4   4   6      568.34      557.49     24.05 o 
   5   4   6      382.28      337.29     20.70 o 
   6   4   6      609.09      652.00     27.18 o 
  -6   5   6      291.89      265.99     31.99 o 
  -5   5   6       68.37       59.41     14.46 o 
  -4   5   6      701.72      683.13     27.59 o 
  -3   5   6     1302.53     1258.55     43.80 o 
  -2   5   6      656.22      680.25     13.63 o 
  -1   5   6       31.78       36.60      6.05 o 
   0   5   6     1317.05     1223.18     18.61 o 
   1   5   6     7651.40     7604.02     76.39 o 
   2   5   6     1848.79     1801.28     27.35 o 
   3   5   6      641.09      622.28     18.77 o 
   4   5   6     2037.44     2106.38     78.83 o 
   5   5   6      642.92      629.00     28.23 o 
   6   5   6       31.50       30.32     11.71 o 
  -5   6   6       12.24        9.38     13.61 o 
  -4   6   6       21.45       39.18     13.04 o 
  -3   6   6       48.50       49.94      8.89 o 
  -2   6   6     1141.40     1057.45     17.05 o 
  -1   6   6       25.52       27.92      6.14 o 
   0   6   6     3096.67     3066.16     36.84 o 
   1   6   6      924.82      883.61     21.74 o 
   2   6   6      948.34      935.47     19.20 o 
   3   6   6     1512.73     1456.61     24.03 o 
   4   6   6     1131.36     1101.33     27.19 o 
   5   6   6      385.24      413.41     25.09 o 
   6   6   6      132.22      152.02     20.91 o 
  -5   7   6      165.03      163.59     20.34 o 
  -4   7   6      729.74      839.69     34.41 o 
  -3   7   6      655.70      625.44     28.82 o 
  -2   7   6      784.82      765.66     17.41 o 
  -1   7   6       51.64       64.76      8.03 o 
   0   7   6       41.95       46.69      6.09 o 
   1   7   6       25.98       28.30      5.42 o 
   2   7   6       65.38       66.80      7.69 o 
   3   7   6      335.28      340.27     12.18 o 
   4   7   6      407.54      396.48     18.84 o 
   5   7   6       58.52       61.06     15.06 o 
   6   7   6      531.94      588.23     33.04 o 
   7   7   6      344.03      311.36     28.23 o 
  -4   8   6      387.30      391.24     35.76 o 
  -3   8   6      179.68      205.23     26.03 o 
  -2   8   6      348.40      343.57     18.00 o 
  -1   8   6      450.33      447.94     24.88 o 
   0   8   6      923.94      927.13     22.14 o 
   1   8   6       26.55       37.40      7.51 o 
   2   8   6     3518.89     3419.01     49.48 o 
   3   8   6      151.18      150.89     10.37 o 
   4   8   6      152.36      130.78     13.38 o 
   5   8   6      237.96      256.37     25.51 o 
   6   8   6      147.08      123.58     20.91 o 
   7   8   6       55.57       51.65     18.40 o 
  -3   9   6      135.10      153.77     21.00 o 
  -2   9   6       61.07       41.34     13.39 o 
  -1   9   6      237.40      243.56     26.24 o 
   0   9   6      634.69      597.17     18.86 o 
   1   9   6       56.13       41.65     13.79 o 
   2   9   6      399.72      404.65     15.80 o 
   3   9   6     1590.26     1603.23     30.69 o 
   4   9   6      585.19      566.19     16.81 o 
   5   9   6      420.28      431.60     32.41 o 
   6   9   6      478.49      486.18     35.97 o 
  -3  10   6      179.83      174.78     24.17 o 
  -2  10   6      848.35      817.24     38.06 o 
  -1  10   6      621.99      566.86     51.86 o 
   0  10   6      198.64      201.71     19.22 o 
   1  10   6      209.95      208.98     19.34 o 
   2  10   6       35.90       29.16     10.08 o 
   3  10   6       31.08       37.09      8.78 o 
   4  10   6        1.19       -0.29     15.85 o 
   5  10   6       68.37       96.82     21.75 o 
   6  10   6      128.90      135.71     24.26 o 
  -2  11   6      185.77      221.24     33.88 o 
  -1  11   6      785.18      829.79     33.28 o 
   0  11   6      523.44      535.06     27.89 o 
   1  11   6       78.16       86.60     11.81 o 
   2  11   6      570.08      604.50     21.54 o 
   3  11   6      775.48      839.59     24.50 o 
   4  11   6      317.62      329.42     16.42 o 
   5  11   6       78.68       71.52     23.00 o 
   0  12   6        5.58       -1.38     14.02 o 
   1  12   6      477.09      499.88     29.80 o 
   2  12   6      162.97      146.51     14.42 o 
   3  12   6      101.44      116.16     13.43 o 
   4  12   6      541.99      525.91     40.57 o 
  -2 -10   7       70.23       76.30     17.97 o 
  -1 -10   7      186.22      180.83     17.83 o 
   0 -10   7      248.86      259.19     22.84 o 
  -4  -9   7      113.15       90.27     18.28 o 
  -3  -9   7      138.84      145.79     24.85 o 
  -2  -9   7      226.35      225.25     30.06 o 
  -1  -9   7      141.51      160.70     16.23 o 
   0  -9   7      403.06      378.49     33.52 o 
   1  -9   7      655.66      661.91     35.52 o 
   2  -9   7      384.48      387.67     30.21 o 
  -5  -8   7      164.03      173.77     27.39 o 
  -4  -8   7      164.79      134.58     15.90 o 
  -3  -8   7       17.61        8.34      9.31 o 
  -2  -8   7        0.01        9.28      8.87 o 
  -1  -8   7      288.06      268.37     21.20 o 
   0  -8   7      122.96      117.95     13.48 o 
   1  -8   7       77.34       87.21     12.77 o 
   2  -8   7      100.93      123.62     19.23 o 
   3  -8   7      372.00      358.34     50.08 o 
  -5  -7   7      751.08      740.03     23.94 o 
  -4  -7   7      581.88      668.06     21.17 o 
  -3  -7   7      230.93      219.83     17.68 o 
  -2  -7   7     1032.52      988.96     25.26 o 
  -1  -7   7      518.19      479.49     18.21 o 
   0  -7   7      650.22      641.11     22.36 o 
   1  -7   7      360.86      383.03     32.25 o 
   2  -7   7      378.34      412.27     51.44 o 
   3  -7   7       14.74       37.56     21.12 o 
   4  -7   7        7.99      -10.06     14.04 o 
  -6  -6   7        1.75       36.59     19.66 o 
  -5  -6   7      176.33      169.94     17.25 o 
  -4  -6   7      170.34      177.38     12.64 o 
  -3  -6   7       29.91       31.81      8.27 o 
  -2  -6   7      217.20      209.85     12.86 o 
  -1  -6   7     3204.37     3081.31     47.70 o 
   0  -6   7       28.61       25.88      7.29 o 
   1  -6   7      251.63      244.12     15.10 o 
   2  -6   7     2620.17     2514.24     58.99 o 
   3  -6   7      777.97      844.11     33.34 o 
   4  -6   7      102.67      105.87     21.54 o 
   5  -6   7      231.89      188.83     38.06 o 
  -6  -5   7      541.88      639.67     40.36 o 
  -5  -5   7      655.16      676.37     71.41 o 
  -4  -5   7      298.37      310.97     13.84 o 
  -3  -5   7       19.00       14.61      7.38 o 
  -2  -5   7       12.52        7.13      6.60 o 
  -1  -5   7        0.57       -6.04      6.26 o 
   0  -5   7      150.12      138.73     11.22 o 
   1  -5   7        7.98       10.76      6.02 o 
   2  -5   7      236.30      236.69     14.04 o 
   3  -5   7      334.74      327.03     26.56 o 
   4  -5   7      310.89      300.68     22.85 o 
   5  -5   7      356.09      333.11     42.87 o 
  -6  -4   7       41.77       44.96     19.03 o 
  -5  -4   7      406.92      394.59     30.53 o 
  -4  -4   7      185.39      207.61     12.87 o 
  -3  -4   7     1502.03     1475.47     30.61 o 
  -2  -4   7      863.11      813.43     17.61 o 
  -1  -4   7     1636.35     1622.88     25.38 o 
   0  -4   7      172.99      168.07     10.02 o 
   1  -4   7       55.64       63.41      9.13 o 
   2  -4   7     1016.11     1061.25     20.11 o 
   3  -4   7      732.64      700.57     26.97 o 
   4  -4   7       45.77       46.31     12.41 o 
   5  -4   7        0.22      -19.24     20.07 o 
   6  -4   7        1.40        7.74     28.23 o 
  -6  -3   7       45.08       30.74     16.94 o 
  -5  -3   7        5.16        7.32     14.22 o 
  -4  -3   7       61.31       69.47      6.21 o 
  -3  -3   7     1693.90     1652.02     24.49 o 
  -2  -3   7      458.61      461.37     13.13 o 
  -1  -3   7     1619.20     1619.09     28.12 o 
   0  -3   7     2523.58     2465.16     32.71 o 
   1  -3   7     1967.31     1969.34     27.95 o 
   2  -3   7      782.81      762.62     31.33 o 
   3  -3   7     1204.40     1213.06     52.38 o 
   4  -3   7      799.21      798.57     30.63 o 
   5  -3   7      113.27      106.02     28.65 o 
   6  -3   7      284.24      268.91     40.57 o 
  -6  -2   7      354.34      375.35     30.11 o 
  -5  -2   7      853.37      815.32     38.06 o 
  -4  -2   7     1073.15     1046.19     16.50 o 
  -3  -2   7      985.03      955.13     16.90 o 
  -2  -2   7      457.70      426.51     18.41 o 
  -1  -2   7     3258.38     3318.72     39.72 o 
   0  -2   7      467.35      514.64     13.52 o 
   1  -2   7      232.04      254.87      9.81 o 
   2  -2   7       20.31       16.65      5.67 o 
   3  -2   7       52.73       51.56     23.00 o 
   4  -2   7      609.56      562.98     22.20 o 
   5  -2   7     1028.89      821.17     53.53 o 
   6  -2   7      562.59      423.03     43.49 o 
   7  -2   7      485.86      509.81     55.00 o 
  -6  -1   7       37.66       15.26     16.10 o 
  -5  -1   7      327.61      315.96     26.35 o 
  -4  -1   7      631.15      619.69     11.62 o 
  -3  -1   7     1405.62     1356.14     20.18 o 
  -2  -1   7      722.93      686.52     17.23 o 
  -1  -1   7     1216.15     1150.66     17.22 o 
   0  -1   7      953.00      906.87     25.26 o 
   1  -1   7     2627.42     2602.82     31.76 o 
   2  -1   7     1176.90     1186.09     21.41 o 
   3  -1   7     2488.57     2393.11     46.52 o 
   4  -1   7      591.10      609.22     21.36 o 
   5  -1   7     1055.98      992.43     54.16 o 
   6  -1   7       43.69       45.38     25.30 o 
   7  -1   7      225.35      224.37     39.73 o 
  -6   0   7        5.75       -3.67     10.30 o 
  -5   0   7       21.67       -2.93     12.76 o 
  -4   0   7      148.97      148.85     17.15 o 
  -3   0   7      324.08      296.42     13.74 o 
  -2   0   7      228.31      247.69     10.92 o 
  -1   0   7      167.28      183.62      7.80 o 
   0   0   7     3323.37     3277.05     37.30 o 
   1   0   7     4747.46     4856.41     61.13 o 
   2   0   7      109.08      103.12      7.74 o 
   3   0   7      226.83      224.87     13.85 o 
   4   0   7      686.54      695.31     38.58 o 
   5   0   7      324.83      350.69     16.09 o 
   6   0   7      288.04      302.16     40.15 o 
   7   0   7      169.09      135.29     34.29 o 
  -6   1   7      584.02      540.55     34.08 o 
  -5   1   7      794.91      791.38     30.74 o 
  -4   1   7      374.24      404.87     16.35 o 
  -3   1   7     1748.79     1671.03     18.56 o 
  -2   1   7     1004.84     1037.93     15.34 o 
  -1   1   7       14.94       12.04      3.95 o 
   0   1   7      976.12     1005.74     15.11 o 
   1   1   7       65.80       83.79     10.14 o 
   2   1   7       91.82      126.50      8.20 o 
   3   1   7     2546.89     2681.39     49.18 o 
   4   1   7      441.71      468.77     26.24 o 
   5   1   7      167.70      176.69     13.16 o 
   6   1   7      449.73      433.48     42.03 o 
  -6   2   7        9.88       17.57     16.73 o 
  -5   2   7      394.19      382.88     30.53 o 
  -4   2   7     1058.89     1075.26     22.89 o 
  -3   2   7     1337.71     1365.77     16.08 o 
  -2   2   7      923.69      954.70     13.76 o 
  -1   2   7      418.69      399.57     12.94 o 
   0   2   7     5262.85     5296.82     63.86 o 
   1   2   7     3209.41     3398.05     65.95 o 
   2   2   7     1661.04     1617.48     47.05 o 
   3   2   7     1740.56     1839.48     30.52 o 
   4   2   7     2308.46     2314.42     55.20 o 
   5   2   7     1816.98     1735.61     43.49 o 
  -6   3   7       10.11       -5.86     15.89 o 
  -5   3   7      437.67      432.44     30.95 o 
  -4   3   7      316.81      301.91     45.27 o 
  -3   3   7      132.10      134.78      5.87 o 
  -2   3   7      212.37      201.26      6.81 o 
  -1   3   7       37.48       37.17      4.38 o 
   0   3   7       83.51      128.49      9.30 o 
   1   3   7      510.34      554.16     13.12 o 
   2   3   7     1369.40     1318.83     43.39 o 
   3   3   7     1620.76     1653.79     30.06 o 
   4   3   7     1435.59     1372.39     39.10 o 
   5   3   7      491.10      496.43     21.75 o 
  -6   4   7      166.06      191.34     27.60 o 
  -5   4   7      286.53      313.46     29.69 o 
  -4   4   7      341.38      381.32     21.47 o 
  -3   4   7      859.14      887.91     14.12 o 
  -2   4   7     1017.83     1031.13     15.85 o 
  -1   4   7      581.76      579.30     12.32 o 
   0   4   7     1412.85     1379.17     20.61 o 
   1   4   7     1107.08     1118.35     16.96 o 
   2   4   7      295.88      308.95     14.32 o 
   3   4   7      419.30      402.94     14.90 o 
   4   4   7      173.58      164.99     17.36 o 
   5   4   7       66.70       68.38     11.71 o 
   6   4   7      322.22      359.25     22.17 o 
  -5   5   7      321.16      325.58     30.53 o 
  -4   5   7      166.72      208.29     19.88 o 
  -3   5   7     1618.92     1608.80     20.41 o 
  -2   5   7      849.03      884.59     15.32 o 
  -1   5   7     2076.03     2042.47     33.39 o 
   0   5   7       52.99       50.06      5.29 o 
   1   5   7     1476.62     1509.10     21.63 o 
   2   5   7     2161.09     2136.39     31.50 o 
   3   5   7      742.08      666.10     20.16 o 
   4   5   7     1690.21     1742.54     33.63 o 
   5   5   7      375.91      374.52     23.63 o 
   6   5   7       76.07       72.35     14.01 o 
  -5   6   7      172.51      192.80     26.98 o 
  -4   6   7      167.59      163.26     17.93 o 
  -3   6   7      556.58      542.77     10.80 o 
  -2   6   7        4.35        6.41      7.27 o 
  -1   6   7      513.46      528.52     15.82 o 
   0   6   7      309.57      287.90     12.48 o 
   1   6   7       77.84       67.60      6.15 o 
   2   6   7      839.35      841.43     18.40 o 
   3   6   7      550.96      544.28     20.18 o 
   4   6   7      634.89      627.11     21.07 o 
   5   6   7      943.80      980.93     38.48 o 
   6   6   7      787.26      793.57     34.92 o 
  -4   7   7      332.85      314.29     37.64 o 
  -3   7   7      298.45      250.61     21.94 o 
  -2   7   7      743.47      775.76     22.87 o 
  -1   7   7     4202.06     4036.20     56.41 o 
   0   7   7       31.40       24.87      6.75 o 
   1   7   7      810.12      806.19     16.52 o 
   2   7   7      294.79      313.99     13.18 o 
   3   7   7      296.31      301.66     12.10 o 
   4   7   7        0.89        6.72      8.44 o 
   5   7   7       99.72      101.21     17.98 o 
   6   7   7       11.77        7.53     13.59 o 
   7   7   7       81.41       71.31     18.61 o 
  -4   8   7       46.11       48.93     16.73 o 
  -3   8   7       87.01      104.48     29.07 o 
  -2   8   7       71.07       81.15     11.73 o 
  -1   8   7     1987.61     2066.00     46.08 o 
   0   8   7      382.23      374.79     15.44 o 
   1   8   7      358.94      334.34     16.46 o 
   2   8   7     2388.63     2327.83     37.70 o 
   3   8   7     1885.24     1802.74     31.40 o 
   4   8   7       45.19       33.46     10.93 o 
   5   8   7     1004.42     1072.31     44.12 o 
   6   8   7      889.75      851.08     40.57 o 
   7   8   7      178.59      159.97     24.05 o 
  -3   9   7      104.01      102.27     19.34 o 
  -2   9   7      311.81      317.60     18.92 o 
  -1   9   7       13.68       12.34     10.77 o 
   0   9   7        2.62        4.98      7.53 o 
   1   9   7        5.43       -1.60      7.25 o 
   2   9   7       26.23       23.91      8.29 o 
   3   9   7      266.58      259.28     13.40 o 
   4   9   7      127.97      125.05     10.35 o 
   5   9   7      575.93      661.00     38.06 o 
   6   9   7      885.22      940.57     45.79 o 
  -2  10   7      111.14      137.47     21.73 o 
  -1  10   7     1131.49     1204.02     37.24 o 
   0  10   7      201.14      153.88     16.77 o 
   1  10   7      193.00      181.84     13.76 o 
   2  10   7      129.78      122.14     11.65 o 
   3  10   7        8.58       12.60      8.48 o 
   4  10   7        4.66       10.85      7.73 o 
   5  10   7       46.08       57.09     20.07 o 
   6  10   7       20.58       34.50     20.07 o 
  -1  11   7       26.63       36.46     13.03 o 
   0  11   7      867.29      918.88     42.24 o 
   1  11   7      575.65      533.04     21.03 o 
   2  11   7      445.72      459.81     19.15 o 
   3  11   7      594.78      573.89     23.69 o 
   4  11   7      391.63      401.62     17.48 o 
   5  11   7      458.81      440.59     37.64 o 
   0  12   7      279.76      306.79     40.57 o 
   1  12   7       49.87       70.17     28.86 o 
   2  12   7       51.12       52.93     11.41 o 
   3  12   7        1.06        1.40      9.88 o 
  -3  -9   8        5.64       15.07     11.23 o 
  -2  -9   8       82.43       73.25     12.84 o 
  -1  -9   8      105.15      112.28     15.11 o 
   0  -9   8      112.62      127.73     15.89 o 
   1  -9   8      159.95      191.78     24.08 o 
   2  -9   8      560.85      621.66     51.75 o 
  -4  -8   8      160.63      174.24     15.07 o 
  -3  -8   8      517.59      503.82     32.60 o 
  -2  -8   8      186.63      174.83     15.97 o 
  -1  -8   8        3.89        3.75     11.58 o 
   0  -8   8      100.53      112.44     14.06 o 
   1  -8   8       30.37       32.53     11.79 o 
   2  -8   8        9.03        7.95     16.02 o 
   3  -8   8      182.75      160.99     35.23 o 
  -5  -7   8      224.94      201.37     29.07 o 
  -4  -7   8      476.71      498.28     19.59 o 
  -3  -7   8       38.38       29.30      9.88 o 
  -2  -7   8      951.07      934.19     25.47 o 
  -1  -7   8      894.16      867.67     21.77 o 
   0  -7   8       69.78       66.62     11.54 o 
   1  -7   8      666.88      694.05     23.65 o 
   2  -7   8      551.79      528.16     30.24 o 
   3  -7   8       59.97       42.78     16.28 o 
   4  -7   8       97.99      108.14     20.46 o 
  -5  -6   8        3.91       -8.39      8.39 o 
  -4  -6   8      134.14      126.24     15.21 o 
  -3  -6   8       47.41       43.73     11.23 o 
  -2  -6   8       46.13       39.25      9.09 o 
  -1  -6   8      893.14      857.40     20.52 o 
   0  -6   8      390.26      384.82     17.91 o 
   1  -6   8       33.76       50.09     10.13 o 
   2  -6   8      334.84      310.86     23.93 o 
   3  -6   8     1242.86     1225.43     41.72 o 
   4  -6   8      161.48      130.11     19.11 o 
   5  -6   8      187.45      199.70     39.52 o 
  -6  -5   8      522.07      577.56     40.78 o 
  -5  -5   8      720.63      779.15     22.26 o 
  -4  -5   8      468.54      459.77     17.12 o 
  -3  -5   8      429.79      412.70     16.52 o 
  -2  -5   8      809.36      815.64     21.88 o 
  -1  -5   8      208.69      200.87     11.48 o 
   0  -5   8      572.95      570.13     16.25 o 
   1  -5   8       52.24       64.61     11.58 o 
   2  -5   8       75.05       74.72     10.09 o 
   3  -5   8        7.59        8.69     12.50 o 
   4  -5   8        1.87       -7.63     11.91 o 
   5  -5   8      149.92      161.43     36.80 o 
  -6  -4   8      215.60      214.76     29.69 o 
  -5  -4   8       33.46       32.71      5.18 o 
  -4  -4   8      828.54      870.24     21.61 o 
  -3  -4   8      289.44      283.52     13.76 o 
  -2  -4   8     2242.20     2214.05     50.91 o 
  -1  -4   8     1037.00      971.17     23.45 o 
   0  -4   8     1910.75     1893.65     29.15 o 
   1  -4   8      882.06      898.68     19.15 o 
   2  -4   8      203.69      223.64     17.72 o 
   3  -4   8     1876.95     1876.27     72.46 o 
   4  -4   8      921.22      912.04     32.57 o 
   5  -4   8      321.92      343.36     44.33 o 
   6  -4   8      206.28      229.81     42.24 o 
  -6  -3   8      178.50      169.59     25.30 o 
  -5  -3   8       82.13       66.50     19.24 o 
  -4  -3   8      264.59      266.12     17.87 o 
  -3  -3   8      366.74      356.52     14.49 o 
  -2  -3   8      335.59      320.19     13.69 o 
  -1  -3   8      614.86      631.70     15.20 o 
   0  -3   8      527.73      543.86     14.37 o 
   1  -3   8     1042.62     1073.12     31.02 o 
   2  -3   8      355.84      361.92     12.41 o 
   3  -3   8      790.46      794.78     47.78 o 
   4  -3   8      887.81      915.62     30.98 o 
   5  -3   8      226.45      218.52     34.50 o 
   6  -3   8      259.49      320.15     42.66 o 
  -6  -2   8      247.38      196.77     28.65 o 
  -5  -2   8      300.68      280.83     27.81 o 
  -4  -2   8      505.72      470.64     17.53 o 
  -3  -2   8      107.82      106.35      7.96 o 
  -2  -2   8      843.58      825.35     17.08 o 
  -1  -2   8      590.07      540.98     13.15 o 
   0  -2   8      788.97      807.37     16.78 o 
   1  -2   8        8.07       18.68      5.25 o 
   2  -2   8      313.66      299.06     11.38 o 
   3  -2   8      256.14      224.86     17.21 o 
   4  -2   8       40.41       20.73     10.04 o 
   5  -2   8      228.95      190.73     17.03 o 
   6  -2   8       17.58       26.98     26.35 o 
   7  -2   8      145.05      165.41     37.64 o 
  -6  -1   8       11.35        6.27     16.10 o 
  -5  -1   8      100.31       90.96     18.82 o 
  -4  -1   8     1429.89     1362.58     24.47 o 
  -3  -1   8     1008.77     1018.63     18.01 o 
  -2  -1   8     1476.21     1559.79     23.56 o 
  -1  -1   8     2504.47     2614.89     63.39 o 
   0  -1   8      597.68      573.95     13.00 o 
   1  -1   8     1065.41     1087.21     21.22 o 
   2  -1   8     2007.32     2070.50     32.61 o 
   3  -1   8     1058.88     1055.69     29.32 o 
   4  -1   8      421.58      403.84     23.52 o 
   5  -1   8      211.45      232.47     16.86 o 
   6  -1   8      657.63      570.03     49.77 o 
   7  -1   8       22.50       11.08     28.86 o 
  -6   0   8      811.38      802.26     29.41 o 
  -5   0   8      202.20      200.95     24.26 o 
  -4   0   8      888.25      839.85     19.92 o 
  -3   0   8      647.24      661.51     17.42 o 
  -2   0   8      339.74      358.97     13.31 o 
  -1   0   8      557.14      583.09     14.10 o 
   0   0   8        4.60        1.53      5.01 o 
   1   0   8       39.02       44.31      6.15 o 
   2   0   8     1728.26     1793.22     28.90 o 
   3   0   8      143.11      148.99     14.16 o 
   4   0   8      785.14      777.99     24.44 o 
   5   0   8     2516.11     2411.63     48.67 o 
   6   0   8      159.45      155.58     32.83 o 
   7   0   8      862.89      766.60     61.69 o 
  -6   1   8       82.64       79.25     20.70 o 
  -5   1   8      338.31      294.56     19.22 o 
  -4   1   8      196.01      194.07     13.41 o 
  -3   1   8      852.49      856.33     14.27 o 
  -2   1   8      848.43      814.99     21.01 o 
  -1   1   8      571.67      526.79     14.75 o 
   0   1   8     1781.12     1746.71     28.74 o 
   1   1   8     3884.90     3922.95     95.35 o 
   2   1   8     1940.55     2120.93     32.48 o 
   3   1   8      172.50      194.14      8.75 o 
   4   1   8       36.33       24.97      9.00 o 
   5   1   8        1.08        8.66      8.43 o 
  -6   2   8        6.96      -14.85     14.85 o 
  -5   2   8      191.24      215.17     26.56 o 
  -4   2   8       62.99       49.37     10.11 o 
  -3   2   8     1003.04      987.26     13.76 o 
  -2   2   8     1750.04     1776.27     19.56 o 
  -1   2   8     1262.82     1191.05     21.87 o 
   0   2   8      954.31      943.38     18.16 o 
   1   2   8     3205.56     3242.44     53.94 o 
   2   2   8       68.23       54.51      7.58 o 
   3   2   8      662.98      642.64     16.88 o 
   4   2   8     1798.78     1806.50     48.30 o 
   5   2   8     1247.93     1275.36     37.64 o 
  -6   3   8      271.27      231.48     30.32 o 
  -5   3   8      186.53      182.97     26.77 o 
  -4   3   8     1526.74     1498.48     53.32 o 
  -3   3   8     1110.57     1124.55     21.44 o 
  -2   3   8       22.85       27.67      4.25 o 
  -1   3   8        7.61       11.72      3.80 o 
   0   3   8      152.65      161.38     14.98 o 
   1   3   8        9.79       14.86      4.88 o 
   2   3   8      498.07      527.40     17.79 o 
   3   3   8      196.47      212.42     12.31 o 
   4   3   8      615.01      625.24     26.98 o 
   5   3   8     2553.07     2534.83     61.90 o 
  -5   4   8      202.85      226.67     27.81 o 
  -4   4   8      390.27      385.81     30.53 o 
  -3   4   8       23.86       28.16      4.87 o 
  -2   4   8     1553.27     1549.79     21.06 o 
  -1   4   8     2202.94     2138.41     28.30 o 
   0   4   8     2038.58     1969.64     34.44 o 
   1   4   8     1097.70     1074.39     17.21 o 
   2   4   8      531.26      504.77     19.13 o 
   3   4   8      402.06      421.96     16.17 o 
   4   4   8      106.10      105.39     14.43 o 
   5   4   8      606.70      653.68     28.02 o 
   6   4   8      178.28      175.02     18.82 o 
  -5   5   8       23.86       24.26     18.61 o 
  -4   5   8       36.74       13.17     16.10 o 
  -3   5   8       51.63       50.80      5.52 o 
  -2   5   8      818.10      799.60     15.45 o 
  -1   5   8      665.99      651.59     14.32 o 
   0   5   8      309.98      272.75      9.67 o 
   1   5   8      822.20      801.44     15.37 o 
   2   5   8     1608.79     1558.21     33.86 o 
   3   5   8     1211.45     1148.38     28.00 o 
   4   5   8      635.87      616.47     19.45 o 
   5   5   8     2099.05     2142.75     58.97 o 
   6   5   8      282.40      299.44     23.63 o 
  -5   6   8      548.82      580.49     40.57 o 
  -4   6   8      277.52      270.80     30.11 o 
  -3   6   8      136.88      143.53      7.82 o 
  -2   6   8     2451.93     2466.61     42.41 o 
  -1   6   8        7.92        9.30      6.27 o 
   0   6   8      350.87      375.78     11.70 o 
   1   6   8      419.93      400.32     11.67 o 
   2   6   8       33.63       35.83      8.56 o 
   3   6   8       43.06       40.89      9.68 o 
   4   6   8      108.19      111.83     18.51 o 
   5   6   8      211.04      220.61     21.96 o 
   6   6   8      829.80      775.17     34.71 o 
  -4   7   8      327.26      308.44     32.83 o 
  -3   7   8       78.69       89.06      7.25 o 
  -2   7   8      810.79      806.83     23.68 o 
  -1   7   8      862.12      860.84     21.60 o 
   0   7   8     1730.70     1653.59     30.51 o 
   1   7   8      303.63      337.18     16.73 o 
   2   7   8      916.32      860.83     30.67 o 
   3   7   8      267.76      240.22     11.42 o 
   4   7   8      259.26      307.50     18.04 o 
   5   7   8       55.94       43.91     14.43 o 
   6   7   8      154.04      216.43     24.88 o 
   7   7   8        1.53       -3.76     14.85 o 
  -4   8   8       15.19        7.11     20.07 o 
  -3   8   8        2.10       13.55      8.44 o 
  -2   8   8       15.06        8.61      9.39 o 
  -1   8   8       46.86       60.03     12.31 o 
   0   8   8      420.79      438.87     16.37 o 
   1   8   8      620.27      592.71     26.20 o 
   2   8   8     1538.86     1549.09     29.57 o 
   3   8   8     1114.36     1076.94     23.30 o 
   4   8   8      200.98      204.77     16.96 o 
   5   8   8      278.82      314.29     27.81 o 
   6   8   8      716.58      664.55     37.01 o 
   7   8   8      450.33      506.25     35.34 o 
  -3   9   8       75.68       46.52     29.17 o 
  -2   9   8      774.59      736.10     34.32 o 
  -1   9   8      122.00      140.48     15.87 o 
   0   9   8       91.22       75.18     10.17 o 
   1   9   8      443.96      412.81     29.43 o 
   2   9   8      112.96      114.37     10.72 o 
   3   9   8       80.30       82.93      9.67 o 
   4   9   8        0.55       -0.50     10.66 o 
   5   9   8      103.02      124.63     21.54 o 
   6   9   8      216.28      193.01     27.60 o 
  -2  10   8       49.18       65.28     23.63 o 
  -1  10   8      189.06      193.94     20.26 o 
   0  10   8      622.08      626.68     33.35 o 
   1  10   8     1123.12     1109.14     27.40 o 
   2  10   8      683.70      677.82     24.23 o 
   3  10   8      154.37      158.90     12.57 o 
   4  10   8      695.27      716.53     30.63 o 
   5  10   8       93.42       93.47     21.96 o 
   6  10   8      276.14      312.20     33.04 o 
  -1  11   8       25.26       37.82     13.41 o 
   0  11   8        2.18       -4.46     12.09 o 
   1  11   8       90.25      109.81     12.79 o 
   2  11   8       90.83      105.50     14.12 o 
   3  11   8      328.73      373.12     18.13 o 
   4  11   8      179.01      193.27     13.88 o 
   5  11   8      400.84      414.87     37.01 o 
   1  12   8      259.90      280.77     25.07 o 
   2  12   8       35.27       45.20     11.46 o 
   3  12   8       69.11       48.69     47.68 o 
  -2  -9   9       12.21       13.07     15.32 o 
  -1  -9   9       28.17       23.99     12.52 o 
   0  -9   9       63.20       76.45     14.42 o 
   1  -9   9       31.09       10.26     18.10 o 
  -4  -8   9      162.68      150.14     31.58 o 
  -3  -8   9      243.48      253.78     17.66 o 
  -2  -8   9      776.05      714.06     26.43 o 
  -1  -8   9      230.34      255.48     18.99 o 
   0  -8   9       94.46       83.45     13.75 o 
   1  -8   9      186.39      179.28     23.84 o 
   2  -8   9       83.37       54.08     36.80 o 
  -4  -7   9      144.90      132.75     13.59 o 
  -3  -7   9      218.70      250.81     16.62 o 
  -2  -7   9      255.48      271.48     23.72 o 
  -1  -7   9      562.22      602.02     23.06 o 
   0  -7   9      930.70     1009.82     32.59 o 
   1  -7   9      202.28      227.72     17.61 o 
   2  -7   9      934.84     1021.44     40.34 o 
   3  -7   9       34.89       33.17     21.54 o 
  -5  -6   9      146.97      174.61     28.65 o 
  -4  -6   9      154.66      144.85     16.00 o 
  -3  -6   9      282.13      276.46     26.03 o 
  -2  -6   9       36.09       43.45      9.99 o 
  -1  -6   9       61.63       49.67      9.42 o 
   0  -6   9        8.16        2.63     12.84 o 
   1  -6   9      105.49      114.08     12.64 o 
   2  -6   9      249.69      258.66     24.78 o 
   3  -6   9      214.29      204.92     22.48 o 
   4  -6   9      407.16      404.76     29.08 o 
  -5  -5   9      812.20      817.96     24.60 o 
  -4  -5   9       71.32       84.78     10.97 o 
  -3  -5   9      380.44      380.19     16.80 o 
  -2  -5   9      209.94      204.38     14.05 o 
  -1  -5   9      213.50      201.91     12.06 o 
   0  -5   9     1322.94     1290.49     24.95 o 
   1  -5   9      688.93      649.36     22.66 o 
   2  -5   9      195.90      234.88     21.59 o 
   3  -5   9       43.30       30.31     19.24 o 
   4  -5   9      224.25      243.40     23.75 o 
   5  -5   9        0.55       -1.67     27.39 o 
  -6  -4   9       77.77       49.35     21.33 o 
  -5  -4   9        3.35        9.39      7.91 o 
  -4  -4   9       13.46       16.72     13.21 o 
  -3  -4   9      391.20      396.42     22.22 o 
  -2  -4   9     1325.86     1302.06     31.66 o 
  -1  -4   9      572.02      547.73     15.36 o 
   0  -4   9      455.63      464.20     14.77 o 
   1  -4   9      710.09      641.05     19.65 o 
   2  -4   9      336.13      364.94     15.69 o 
   3  -4   9      215.28      245.72     20.74 o 
   4  -4   9      325.86      352.38     23.66 o 
   5  -4   9       97.00       75.91     29.69 o 
  -6  -3   9      491.14      545.78     39.31 o 
  -5  -3   9      840.67      830.40     18.42 o 
  -4  -3   9      282.27      270.57     14.06 o 
  -3  -3   9      656.90      694.21     19.92 o 
  -2  -3   9       17.74       17.02      6.08 o 
  -1  -3   9     1104.33     1045.20     20.09 o 
   0  -3   9       76.28       93.59      9.57 o 
   1  -3   9       59.45       76.24      7.80 o 
   2  -3   9      146.91      177.27     10.34 o 
   3  -3   9       65.90       98.50     13.99 o 
   4  -3   9     1233.78     1143.86     35.04 o 
   5  -3   9      316.75      353.19     43.49 o 
   6  -3   9      258.28      236.50     40.15 o 
  -6  -2   9       42.27       63.15     21.12 o 
  -5  -2   9      316.89      280.21     28.65 o 
  -4  -2   9      437.36      455.89     15.59 o 
  -3  -2   9      111.76      116.99     10.47 o 
  -2  -2   9     1732.32     1703.89     31.50 o 
  -1  -2   9     1568.89     1573.78     24.43 o 
   0  -2   9      634.56      612.39     14.62 o 
   1  -2   9     1916.01     1915.46     28.40 o 
   2  -2   9     3837.43     3895.80     57.89 o 
   3  -2   9     1403.67     1353.65     50.81 o 
   4  -2   9       29.88       28.72     11.18 o 
   5  -2   9      830.96      724.43     27.84 o 
   6  -2   9       65.72       33.46     27.81 o 
  -6  -1   9       61.60       41.61     19.45 o 
  -5  -1   9      153.61      206.39     26.35 o 
  -4  -1   9       15.83       15.61      5.33 o 
  -3  -1   9       44.95       44.03      8.09 o 
  -2  -1   9      141.49      137.68      8.87 o 
  -1  -1   9     1664.08     1727.93     31.00 o 
   0  -1   9      134.14      145.23      8.70 o 
   1  -1   9      497.61      511.29     13.37 o 
   2  -1   9      824.90      822.12     19.60 o 
   3  -1   9      344.38      363.45     23.21 o 
   4  -1   9     1500.84     1329.29     34.83 o 
   5  -1   9      321.39      342.89     19.85 o 
   6  -1   9      498.91      568.78     50.60 o 
   7  -1   9      198.04      198.86     40.57 o 
  -6   0   9      331.88      364.47     60.33 o 
  -5   0   9      397.42      445.83     22.98 o 
  -4   0   9      191.61      197.76     11.86 o 
  -3   0   9     1182.69     1105.33     23.46 o 
  -2   0   9     1035.17      993.25     18.36 o 
  -1   0   9       19.85       19.15      4.76 o 
   0   0   9        9.88       13.79      6.04 o 
   1   0   9        9.09        7.40      6.14 o 
   2   0   9       53.53       56.68      7.42 o 
   3   0   9        0.88        1.38      5.11 o 
   4   0   9      109.54       94.44     12.86 o 
   5   0   9      590.99      571.61     23.84 o 
   6   0   9      454.38      521.31     46.42 o 
   7   0   9      147.17      151.81     38.06 o 
  -6   1   9      351.48      336.04     33.67 o 
  -5   1   9       66.99      112.92     21.33 o 
  -4   1   9      561.24      545.84     10.59 o 
  -3   1   9      511.08      526.16     14.34 o 
  -2   1   9     1713.74     1683.06     32.23 o 
  -1   1   9      112.13      109.06      7.85 o 
   0   1   9     3328.39     3362.05     39.28 o 
   1   1   9     2785.92     2694.20     70.47 o 
   2   1   9      984.82     1007.71     24.65 o 
   3   1   9      698.71      729.04     16.79 o 
   4   1   9      725.62      721.33     25.26 o 
   5   1   9        8.29        8.08      9.25 o 
  -6   2   9      228.81      239.43     32.62 o 
  -5   2   9       48.15       24.26     17.36 o 
  -4   2   9      148.65      142.92     28.33 o 
  -3   2   9      118.53      115.82      7.71 o 
  -2   2   9       36.00       48.41      8.00 o 
  -1   2   9       31.14       28.27      6.47 o 
   0   2   9      911.45      884.06     15.49 o 
   1   2   9     1016.71     1004.71     25.76 o 
   2   2   9      374.21      398.65     39.52 o 
   3   2   9       33.19       31.20      7.13 o 
   4   2   9     3751.16     3747.66     86.57 o 
   5   2   9      650.64      682.12     28.86 o 
  -5   3   9      410.94      430.35     34.50 o 
  -4   3   9      578.95      602.24     36.39 o 
  -3   3   9     1947.37     1916.33     27.95 o 
  -2   3   9      465.02      466.05     11.10 o 
  -1   3   9      295.69      281.76      8.55 o 
   0   3   9      803.39      794.08     18.37 o 
   1   3   9      420.70      429.01     17.82 o 
   2   3   9      576.66      602.90     19.71 o 
   3   3   9       21.21       25.80      7.38 o 
   4   3   9      861.92      808.42     32.41 o 
   5   3   9       10.46       14.64     10.66 o 
  -5   4   9      355.19      342.94     32.83 o 
  -4   4   9      188.77      185.06     26.77 o 
  -3   4   9      207.85      214.88      9.58 o 
  -2   4   9       18.65       22.47      4.66 o 
  -1   4   9     2380.54     2366.10     31.39 o 
   0   4   9     4741.82     4776.95     67.94 o 
   1   4   9      989.96      935.43     26.17 o 
   2   4   9     1365.35     1365.05     37.22 o 
   3   4   9     1122.55     1186.85     27.89 o 
   4   4   9     1757.58     1561.00     48.30 o 
   5   4   9       57.39       47.05     12.76 o 
   6   4   9      357.41      338.55     23.42 o 
  -5   5   9      416.20      443.10     37.22 o 
  -4   5   9        7.31       26.35     17.15 o 
  -3   5   9      183.24      188.46     12.20 o 
  -2   5   9       39.14       40.84      6.96 o 
  -1   5   9       66.11       65.01      8.82 o 
   0   5   9        8.77        4.59      4.99 o 
   1   5   9       72.47       70.45     11.04 o 
   2   5   9     2067.65     1993.58     50.19 o 
   3   5   9     1219.61     1172.04     29.20 o 
   4   5   9      283.18      229.60     23.00 o 
   5   5   9      307.37      314.71     22.79 o 
   6   5   9      928.12      920.92     37.64 o 
  -4   6   9      328.87      343.78     33.46 o 
  -3   6   9      682.81      661.21     18.89 o 
  -2   6   9      291.73      315.13     23.46 o 
  -1   6   9      792.54      738.39     19.60 o 
   0   6   9      140.90      128.38     10.37 o 
   1   6   9      198.18      208.21     11.74 o 
   2   6   9        9.79        6.17      5.83 o 
   3   6   9       72.42       95.83     14.11 o 
   4   6   9      138.31      118.36     17.57 o 
   5   6   9        0.03       -3.55     11.71 o 
   6   6   9      107.87      112.71     18.19 o 
  -4   7   9        8.28       23.21     20.49 o 
  -3   7   9      256.13      264.51     16.01 o 
  -2   7   9      571.40      531.04     20.60 o 
  -1   7   9      269.65      296.44     14.60 o 
   0   7   9      756.49      722.52     20.09 o 
   1   7   9     2199.95     2156.80     36.21 o 
   2   7   9      949.52      929.44     21.53 o 
   3   7   9     1523.06     1519.81     37.19 o 
   4   7   9     1338.17     1267.77     51.96 o 
   5   7   9      208.09      231.48     24.67 o 
   6   7   9      184.69      183.81     24.88 o 
   7   7   9      371.24      395.43     30.74 o 
  -3   8   9      333.57      322.68     16.49 o 
  -2   8   9       39.10       44.22     11.26 o 
  -1   8   9      436.05      444.79     22.21 o 
   0   8   9     1011.84      998.65     24.41 o 
   1   8   9       57.05       41.90      8.25 o 
   2   8   9       26.20       34.10      8.18 o 
   3   8   9       65.44       88.77      9.33 o 
   4   8   9      169.70      203.92     17.89 o 
   5   8   9      102.91       78.83     19.03 o 
   6   8   9      340.59      396.05     30.74 o 
  -3   9   9      443.23      411.74     40.57 o 
  -2   9   9      420.88      449.73     39.52 o 
  -1   9   9      247.47      275.97     36.59 o 
   0   9   9      133.21      154.62     13.62 o 
   1   9   9       86.30      101.78     11.09 o 
   2   9   9      241.57      256.48     14.42 o 
   3   9   9      733.98      718.90     20.58 o 
   4   9   9       36.54       38.38     12.85 o 
   5   9   9        5.13       13.80     16.31 o 
   6   9   9        0.21       25.09     17.77 o 
  -2  10   9      889.14      891.64     53.32 o 
  -1  10   9       53.71       61.13     13.42 o 
   0  10   9      341.96      288.41     22.75 o 
   1  10   9      985.63      963.71     25.83 o 
   2  10   9     1318.04     1404.64     30.90 o 
   3  10   9      193.42      199.82     13.66 o 
   4  10   9      647.41      625.26     28.80 o 
   5  10   9      820.93      874.71     46.42 o 
  -1  11   9       68.55       54.22     14.25 o 
   0  11   9       51.33       46.20     15.24 o 
   1  11   9        0.75        0.25      9.38 o 
   2  11   9       48.12       52.62     11.27 o 
   3  11   9        5.32       18.05      9.48 o 
   4  11   9      309.75      319.73     34.29 o 
   2  12   9      306.52      291.38     29.15 o 
  -3  -8  10      309.88      320.05     19.92 o 
  -2  -8  10       65.49       70.59     13.31 o 
  -1  -8  10      610.51      623.31     55.83 o 
   0  -8  10       88.81      111.32     15.16 o 
   1  -8  10      576.03      629.91     35.50 o 
   2  -8  10      139.58      132.70     38.06 o 
  -4  -7  10      104.74      122.39     18.84 o 
  -3  -7  10       69.98       64.22     12.08 o 
  -2  -7  10      148.75      148.84     17.78 o 
  -1  -7  10        4.83       -1.23     10.13 o 
   0  -7  10      149.58      122.99     14.63 o 
   1  -7  10      960.96      946.54     38.62 o 
   2  -7  10      158.09      200.05     27.50 o 
   3  -7  10       84.57       90.20     19.74 o 
  -4  -6  10      339.63      356.56     29.86 o 
  -3  -6  10      458.20      473.15     20.23 o 
  -2  -6  10      113.23      112.28     12.68 o 
  -1  -6  10      115.52      138.10     11.41 o 
   0  -6  10      103.28      114.28     13.34 o 
   1  -6  10      158.48      151.41     14.16 o 
   2  -6  10       39.85       43.26     15.49 o 
   3  -6  10       67.31       69.38     17.63 o 
   4  -6  10      239.93      244.96     42.34 o 
  -5  -5  10      151.98      177.74     27.81 o 
  -4  -5  10      531.49      574.50     21.01 o 
  -3  -5  10      569.76      612.61     23.19 o 
  -2  -5  10      417.33      465.75     24.78 o 
  -1  -5  10      296.69      292.20     13.68 o 
   0  -5  10      639.81      642.58     21.49 o 
   1  -5  10     1632.41     1736.75     39.75 o 
   2  -5  10      694.17      718.97     49.25 o 
   3  -5  10      419.89      481.28     37.54 o 
   4  -5  10      365.03      389.48     27.78 o 
   5  -5  10      119.40      106.23     34.29 o 
  -5  -4  10        5.13        1.35     11.92 o 
  -4  -4  10      743.41      756.84     22.58 o 
  -3  -4  10      427.97      376.90     17.02 o 
  -2  -4  10       32.12       50.53      9.49 o 
  -1  -4  10      204.45      194.56     11.56 o 
   0  -4  10       91.52      102.88      9.18 o 
   1  -4  10      234.82      260.40     19.01 o 
   2  -4  10      180.14      184.71     13.97 o 
   3  -4  10      608.23      581.48     27.63 o 
   4  -4  10      586.24      617.58     32.73 o 
   5  -4  10      556.69      537.41     51.86 o 
  -5  -3  10      373.44      374.68     15.07 o 
  -4  -3  10       76.95       71.66     10.15 o 
  -3  -3  10      649.89      642.89     20.08 o 
  -2  -3  10      386.80      402.70     16.57 o 
  -1  -3  10      301.55      332.11     18.68 o 
   0  -3  10      269.25      239.56     11.60 o 
   1  -3  10      163.05      209.14     13.05 o 
   2  -3  10      342.99      290.31     12.33 o 
   3  -3  10       13.76        7.22     11.39 o 
   4  -3  10       81.82       75.71     14.74 o 
   5  -3  10        5.78      -11.92     23.00 o 
   6  -3  10       23.12       51.02     31.16 o 
  -6  -2  10      105.63       98.91     24.26 o 
  -5  -2  10      149.96      160.81     25.72 o 
  -4  -2  10      336.57      304.96     20.87 o 
  -3  -2  10      426.11      460.03     17.02 o 
  -2  -2  10      591.61      584.71     19.66 o 
  -1  -2  10      961.02      945.65     18.17 o 
   0  -2  10     1122.84     1161.50     22.06 o 
   1  -2  10      498.19      475.07     12.48 o 
   2  -2  10      741.59      824.94     21.50 o 
   3  -2  10     1424.35     1324.41     37.15 o 
   4  -2  10      192.10      190.61     38.58 o 
   5  -2  10      136.23      130.73     15.95 o 
   6  -2  10       75.60       89.29     30.53 o 
  -6  -1  10      848.42      838.35     32.95 o 
  -5  -1  10      171.80      200.75     27.60 o 
  -4  -1  10      219.76      194.58     15.50 o 
  -3  -1  10      700.47      725.57     20.56 o 
  -2  -1  10      219.79      211.34     13.15 o 
  -1  -1  10       27.16       30.42      6.41 o 
   0  -1  10      174.36      178.33      9.38 o 
   1  -1  10        9.32       11.15      5.11 o 
   2  -1  10      596.68      587.24     17.82 o 
   3  -1  10      992.61      950.85     30.45 o 
   4  -1  10      221.66      215.37     18.63 o 
   5  -1  10      907.83      881.06     35.34 o 
   6  -1  10      404.81      346.49     44.96 o 
  -6   0  10       23.83       49.86     14.56 o 
  -5   0  10      454.42      442.56     24.45 o 
  -4   0  10       95.98      102.97      8.95 o 
  -3   0  10     1495.89     1452.38     28.92 o 
  -2   0  10      976.76      967.19     22.91 o 
  -1   0  10     1129.51     1051.15     20.45 o 
   0   0  10     1153.11     1152.67     20.92 o 
   1   0  10      669.26      714.47     18.55 o 
   2   0  10        9.50       16.46      7.02 o 
   3   0  10      385.51      383.15     20.32 o 
   4   0  10      996.61      971.50     57.09 o 
   5   0  10      194.81      210.65     45.48 o 
   6   0  10       22.97       28.02     24.67 o 
   7   0  10       16.22       11.08     27.60 o 
  -5   1  10       50.98       70.89     19.87 o 
  -4   1  10       92.40       97.67      6.94 o 
  -3   1  10      192.81      203.02     11.50 o 
  -2   1  10      243.12      242.31     17.13 o 
  -1   1  10      640.61      612.91     20.67 o 
   0   1  10      492.51      493.19     15.69 o 
   1   1  10     3962.47     4088.92     68.41 o 
   2   1  10      347.02      357.59     16.72 o 
   3   1  10     3796.71     3897.07     54.00 o 
   4   1  10      893.44      880.73     55.00 o 
   5   1  10      181.09      195.22     32.62 o 
  -5   2  10      283.57      319.31     32.83 o 
  -4   2  10      193.88      199.72      8.22 o 
  -3   2  10      217.46      221.81     12.98 o 
  -2   2  10      263.26      261.87     19.65 o 
  -1   2  10      860.49      906.48     21.12 o 
   0   2  10        0.70       -1.83      4.10 o 
   1   2  10        1.82        0.48      7.92 o 
   2   2  10      408.32      440.15     24.05 o 
   3   2  10       78.98      104.21     22.79 o 
   4   2  10      536.75      531.14     28.23 o 
   5   2  10      329.19      318.68     23.42 o 
  -5   3  10      151.90      204.51     29.69 o 
  -4   3  10     1109.11     1070.01     48.51 o 
  -3   3  10      577.50      560.17     24.49 o 
  -2   3  10      654.21      680.32     19.57 o 
  -1   3  10     1365.02     1352.82     26.36 o 
   0   3  10      389.54      364.93     13.74 o 
   1   3  10       95.05       98.86     14.32 o 
   2   3  10      155.76      166.47     29.28 o 
   3   3  10     1417.43     1451.06     31.88 o 
   4   3  10      495.89      448.96     27.18 o 
   5   3  10      461.82      450.42     26.77 o 
  -5   4  10        0.47       13.17     19.24 o 
  -4   4  10       25.16       14.64     17.98 o 
  -3   4  10       29.24       20.45      8.10 o 
  -2   4  10       13.60        8.80      6.10 o 
  -1   4  10      674.44      640.38     15.14 o 
   0   4  10      807.26      795.08     27.10 o 
   1   4  10     1441.06     1396.01     64.61 o 
   2   4  10      927.54      896.89     25.94 o 
   3   4  10     2641.69     2702.36     49.37 o 
   4   4  10      789.15      781.23     34.71 o 
   5   4  10      308.63      308.23     23.84 o 
   6   4  10      573.80      553.51     29.48 o 
  -5   5  10      398.09      447.91     38.89 o 
  -4   5  10     1134.98     1103.05     51.86 o 
  -3   5  10       52.48       68.06      9.36 o 
  -2   5  10      335.38      379.86     20.87 o 
  -1   5  10     1299.66     1287.03     27.17 o 
   0   5  10      491.75      475.66     15.80 o 
   1   5  10      539.35      516.41     21.36 o 
   2   5  10      168.03      204.71     15.60 o 
   3   5  10       26.90       21.61      9.39 o 
   4   5  10      272.90      244.24     22.37 o 
   5   5  10      299.95      343.15     24.88 o 
   6   5  10       35.83       29.07     13.80 o 
  -4   6  10       94.22      117.73     24.05 o 
  -3   6  10      541.81      549.33     18.43 o 
  -2   6  10     1137.95     1170.81     61.27 o 
  -1   6  10      477.72      469.45     17.13 o 
   0   6  10      833.39      828.56     21.07 o 
   1   6  10      418.59      428.27     15.34 o 
   2   6  10      550.05      501.05     21.64 o 
   3   6  10     1055.05      936.07     28.01 o 
   4   6  10      646.45      704.07     34.71 o 
   5   6  10      175.28      172.10     21.96 o 
   6   6  10      211.38      244.24     26.14 o 
  -4   7  10      300.29      357.37     35.34 o 
  -3   7  10       10.88        9.86     10.46 o 
  -2   7  10      664.91      631.19     27.00 o 
  -1   7  10       21.50       23.43      8.45 o 
   0   7  10      194.93      162.52     16.06 o 
   1   7  10     1263.24     1255.65     26.77 o 
   2   7  10      558.14      538.62     20.10 o 
   3   7  10       34.92       67.64     11.94 o 
   4   7  10     1640.64     1514.79     53.53 o 
   5   7  10     1299.06     1272.01     49.14 o 
   6   7  10       63.13       86.57     19.45 o 
  -3   8  10      357.40      350.10     19.34 o 
  -2   8  10      105.91      118.65     33.88 o 
  -1   8  10      642.11      616.37     26.75 o 
   0   8  10      386.68      396.87     18.77 o 
   1   8  10        4.50       11.25      7.93 o 
   2   8  10        7.63        2.60      7.30 o 
   3   8  10       11.53       35.08     11.82 o 
   4   8  10      276.90      237.13     25.09 o 
   5   8  10      486.48      533.65     34.71 o 
   6   8  10        4.45        7.11     16.52 o 
  -2   9  10      254.30      275.66     22.27 o 
  -1   9  10      492.93      473.96     25.80 o 
   0   9  10      575.58      526.02     19.48 o 
   1   9  10      673.87      688.04     21.35 o 
   2   9  10      416.14      371.10     16.36 o 
   3   9  10      666.85      699.43     20.73 o 
   4   9  10      661.42      565.85     37.01 o 
   5   9  10      369.11      450.42     34.50 o 
   6   9  10       69.98       67.75     20.49 o 
  -1  10  10        4.63        9.17     11.85 o 
   0  10  10       13.77        2.51     12.74 o 
   1  10  10       24.43       26.74      9.71 o 
   2  10  10       33.59       19.70      9.28 o 
   3  10  10      135.75      159.96     13.34 o 
   4  10  10       13.62       15.26     17.98 o 
   5  10  10      567.55      562.50     39.10 o 
   0  11  10      114.25      107.14     18.69 o 
   1  11  10      396.06      369.86     18.92 o 
   2  11  10        5.39       12.04     10.23 o 
   3  11  10      143.51      139.38     13.58 o 
   4  11  10       66.65       74.02     23.21 o 
  -1  -8  11       20.80        9.51     14.51 o 
   0  -8  11      745.32      808.05     34.60 o 
  -3  -7  11      175.12      178.23     19.99 o 
  -2  -7  11       32.36       50.13     12.23 o 
  -1  -7  11        0.59       15.97     13.31 o 
   0  -7  11      123.03      103.23     17.53 o 
   1  -7  11      474.04      532.27     32.30 o 
   2  -7  11       55.09       45.45     17.77 o 
  -4  -6  11      162.70      163.02     29.69 o 
  -3  -6  11      279.43      295.48     19.37 o 
  -2  -6  11      517.54      495.04     32.89 o 
  -1  -6  11      339.65      319.38     23.50 o 
   0  -6  11      325.45      336.33     18.94 o 
   1  -6  11      200.16      183.24     15.88 o 
   2  -6  11      253.71      217.11     23.31 o 
   3  -6  11      327.18      315.29     27.18 o 
  -4  -5  11      119.68      138.19     16.50 o 
  -3  -5  11      257.19      245.76     16.61 o 
  -2  -5  11       85.82       89.83     12.20 o 
  -1  -5  11      170.12      165.96     22.80 o 
   0  -5  11      295.85      323.45     22.81 o 
   1  -5  11      342.05      358.60     18.43 o 
   2  -5  11      415.85      400.42     36.91 o 
   3  -5  11      294.42      316.57     24.41 o 
   4  -5  11      357.23      331.05     27.56 o 
  -5  -4  11      101.32       50.81     21.54 o 
  -4  -4  11      154.88      167.75     18.72 o 
  -3  -4  11      671.45      695.74     23.21 o 
  -2  -4  11      510.53      519.25     19.95 o 
  -1  -4  11       55.02       62.56     10.26 o 
   0  -4  11        0.61       -7.81      7.81 o 
   1  -4  11       13.87       10.44     12.87 o 
   2  -4  11      196.33      195.83     19.84 o 
   3  -4  11       75.72       78.65     16.11 o 
   4  -4  11      174.87      161.17     19.59 o 
   5  -4  11      184.39      154.53     34.71 o 
  -5  -3  11      150.10      154.20     13.21 o 
  -4  -3  11      380.01      396.57     52.70 o 
  -3  -3  11      470.15      507.86     29.21 o 
  -2  -3  11      600.39      618.78     20.71 o 
  -1  -3  11     1130.90     1129.52     27.12 o 
   0  -3  11     1354.15     1358.06     25.15 o 
   1  -3  11      763.01      791.63     23.55 o 
   2  -3  11      156.15      138.21     12.06 o 
   3  -3  11      218.41      233.30     21.30 o 
   4  -3  11      161.78      148.01     47.78 o 
   5  -3  11      181.86      216.22     36.59 o 
  -5  -2  11        1.16       12.34     18.61 o 
  -4  -2  11      141.74      148.22     13.25 o 
  -3  -2  11      109.55      121.25     19.66 o 
  -2  -2  11       35.33       32.92      8.79 o 
  -1  -2  11      122.92      131.29     14.43 o 
   0  -2  11      105.90      109.16      9.35 o 
   1  -2  11      596.90      659.25     17.05 o 
   2  -2  11     1180.52     1204.98     34.13 o 
   3  -2  11      470.40      551.49     32.62 o 
   4  -2  11      842.94      850.21     31.85 o 
   5  -2  11      782.04      732.83     30.64 o 
   6  -2  11      444.20      350.89     47.89 o 
  -5  -1  11      327.26      352.35     31.78 o 
  -4  -1  11      449.25      434.36     22.12 o 
  -3  -1  11       94.07      103.29     11.01 o 
  -2  -1  11      383.97      345.91     15.52 o 
  -1  -1  11      394.00      364.25     16.26 o 
   0  -1  11      197.86      205.71     10.65 o 
   1  -1  11      237.10      266.40     12.22 o 
   2  -1  11       76.56       83.64      9.74 o 
   3  -1  11      233.10      204.45     34.82 o 
   4  -1  11       23.56       36.69     11.88 o 
   5  -1  11       27.10       20.84     17.04 o 
   6  -1  11      258.72      291.71     41.40 o 
  -5   0  11       42.61       58.38     14.98 o 
  -4   0  11      303.07      306.59     19.95 o 
  -3   0  11      307.21      287.56     13.23 o 
  -2   0  11     1933.82     1876.04     30.35 o 
  -1   0  11      787.81      758.49     18.61 o 
   0   0  11     2027.30     1980.84     45.58 o 
   1   0  11      348.48      411.01     20.11 o 
   2   0  11     1224.84     1229.19     26.40 o 
   3   0  11       23.53       24.26     19.34 o 
   4   0  11      130.79      153.60     22.79 o 
   5   0  11      605.64      509.19     49.87 o 
   6   0  11       60.78       66.29     29.69 o 
  -5   1  11       14.44       10.87     18.40 o 
  -4   1  11      104.50      102.73     10.48 o 
  -3   1  11       33.23       22.34      8.84 o 
  -2   1  11        3.39        7.76      7.79 o 
  -1   1  11      130.68      116.48     17.94 o 
   0   1  11       12.85       12.86      9.14 o 
   1   1  11      139.14      140.89     13.75 o 
   2   1  11     1083.78     1098.33     29.29 o 
   3   1  11     1443.01     1413.37     49.77 o 
   4   1  11      999.15     1012.72     40.57 o 
   5   1  11      244.31      234.20     24.05 o 
  -5   2  11      973.45      982.19     50.40 o 
  -4   2  11      409.53      432.48     15.49 o 
  -3   2  11      140.92      135.79     24.32 o 
  -2   2  11      461.55      461.64     18.76 o 
  -1   2  11     1211.68     1177.86     26.19 o 
   0   2  11      447.42      476.70     22.02 o 
   1   2  11       99.65       94.38     14.01 o 
   2   2  11     3356.47     3337.77     99.64 o 
   3   2  11      238.30      251.16     15.92 o 
   4   2  11       73.41       52.70     15.47 o 
   5   2  11       31.29       55.00     15.06 o 
  -5   3  11        8.24       -4.39     16.73 o 
  -4   3  11       96.74       95.96     12.12 o 
  -3   3  11      519.36      548.12     18.74 o 
  -2   3  11     1156.80     1111.47     33.06 o 
  -1   3  11     1106.89     1110.83     38.48 o 
   0   3  11     1883.50     1925.13     44.28 o 
   1   3  11      377.64      413.76     20.51 o 
   2   3  11     2217.43     2246.57     51.23 o 
   3   3  11     2338.04     2401.02     88.24 o 
   4   3  11      256.46      247.38     24.67 o 
   5   3  11      232.87      216.22     22.79 o 
  -5   4  11      118.16      104.14     25.51 o 
  -4   4  11      135.71      140.94     25.51 o 
  -3   4  11       11.92       25.58      8.80 o 
  -2   4  11      564.47      528.18     15.82 o 
  -1   4  11       28.19       12.35     12.65 o 
   0   4  11      197.78      206.63     39.73 o 
   1   4  11       74.47       63.22     11.82 o 
   2   4  11       28.71       24.78     11.08 o 
   3   4  11      216.69      195.42     19.24 o 
   4   4  11      984.15      985.95     40.15 o 
   5   4  11      195.95      151.40     20.70 o 
   6   4  11      705.64      630.05     33.25 o 
  -4   5  11      545.20      537.62     40.15 o 
  -3   5  11      714.91      723.05     26.80 o 
  -2   5  11       29.05       21.20      8.98 o 
  -1   5  11      286.72      281.24     14.72 o 
   0   5  11      643.45      651.90     18.79 o 
   1   5  11       38.99       42.73     28.96 o 
   2   5  11      330.02      283.24     45.90 o 
   3   5  11       97.58      108.57     12.54 o 
   4   5  11       39.35       24.26     14.01 o 
   5   5  11      260.23      233.16     25.30 o 
   6   5  11       43.67       31.16     15.06 o 
  -4   6  11        5.87      -14.85     19.03 o 
  -3   6  11      273.56      277.91     33.62 o 
  -2   6  11      336.78      338.63     30.63 o 
  -1   6  11     1241.00     1199.75     27.30 o 
   0   6  11      966.48      955.39     29.73 o 
   1   6  11     2646.28     2530.55     41.05 o 
   2   6  11      202.44      270.25     18.99 o 
   3   6  11     1141.34     1108.20     57.09 o 
   4   6  11     1370.75     1341.44     50.19 o 
   5   6  11      361.18      389.99     29.90 o 
   6   6  11      237.77      264.31     27.39 o 
  -3   7  11      256.74      260.24     19.34 o 
  -2   7  11      303.97      350.70     22.69 o 
  -1   7  11       65.07       55.95      8.85 o 
   0   7  11      201.63      191.08     16.13 o 
   1   7  11       63.01       61.20      8.99 o 
   2   7  11       12.91       13.41     10.40 o 
   3   7  11      131.50      157.24     16.69 o 
   4   7  11      154.58      138.22     21.33 o 
   5   7  11      395.43      358.00     29.90 o 
   6   7  11      358.73      379.95     30.74 o 
  -3   8  11      241.62      248.63     36.18 o 
  -2   8  11      121.85      145.39     18.10 o 
  -1   8  11      222.99      252.92     18.01 o 
   0   8  11     1269.80     1226.86     28.60 o 
   1   8  11      441.80      421.61     17.05 o 
   2   8  11      119.03      132.06     12.20 o 
   3   8  11      358.80      350.00     21.49 o 
   4   8  11      107.67      124.00     21.33 o 
   5   8  11        2.53       11.29     16.52 o 
   6   8  11       37.12       28.65     17.98 o 
  -2   9  11       15.43        9.44     13.63 o 
  -1   9  11      269.25      223.68     24.99 o 
   0   9  11      626.05      642.83     21.74 o 
   1   9  11      248.85      238.19     14.75 o 
   2   9  11      743.49      815.77     23.43 o 
   3   9  11      741.37      734.59     38.16 o 
   4   9  11      619.80      567.31     38.48 o 
   5   9  11      373.46      356.53     32.62 o 
  -1  10  11       14.35        4.91     13.94 o 
   0  10  11       70.94       74.46     16.40 o 
   1  10  11        3.87       -2.89      9.13 o 
   2  10  11        0.16        3.08      8.71 o 
   3  10  11      300.21      270.97     31.88 o 
   4  10  11       15.80        2.72     17.98 o 
   5  10  11       34.34       68.59     21.12 o 
   1  11  11      347.97      363.49     23.38 o 
   2  11  11      642.57      650.65     23.29 o 
   3  11  11       10.58       -3.33     14.29 o 
   4  11  11      455.47      482.62     39.73 o 
  -2  -7  12      166.66      151.32     20.84 o 
  -1  -7  12      238.96      266.42     23.72 o 
   0  -7  12       11.98       15.24     14.70 o 
   1  -7  12       19.50       33.46     23.00 o 
  -3  -6  12      155.26      154.95     20.50 o 
  -2  -6  12      370.31      384.40     25.71 o 
  -1  -6  12      790.10      800.76     32.32 o 
   0  -6  12      484.44      538.54     62.94 o 
   1  -6  12      174.53      186.37     21.95 o 
   2  -6  12      418.66      461.50     30.52 o 
   3  -6  12      111.01       84.93     19.08 o 
  -4  -5  12        6.32       13.63     15.49 o 
  -3  -5  12       39.64       29.70     11.00 o 
  -2  -5  12        2.65       -8.73      8.73 o 
  -1  -5  12       21.53       18.56     12.76 o 
   0  -5  12       19.33       31.00     13.51 o 
   1  -5  12      292.48      300.95     18.77 o 
   2  -5  12      287.22      279.57     24.44 o 
   3  -5  12      311.68      299.02     25.89 o 
   4  -5  12      130.61       96.36     19.84 o 
  -4  -4  12      190.09      202.00     15.83 o 
  -3  -4  12      223.14      237.55     16.75 o 
  -2  -4  12      692.11      642.62     22.33 o 
  -1  -4  12      113.37      121.00     16.92 o 
   0  -4  12      121.89      130.73     16.16 o 
   1  -4  12      352.41      271.41     17.01 o 
   2  -4  12      296.37      308.53     30.95 o 
   3  -4  12        4.50       30.95     14.59 o 
   4  -4  12        0.26        3.52     14.17 o 
  -4  -3  12      132.89      105.61     12.82 o 
  -3  -3  12      221.06      217.02     15.40 o 
  -2  -3  12      543.66      531.34     30.56 o 
  -1  -3  12      157.33      152.20     13.89 o 
   0  -3  12     1191.65     1233.72     62.00 o 
   1  -3  12     1993.73     1936.71     32.90 o 
   2  -3  12      417.69      501.03     47.57 o 
   3  -3  12       31.80       30.66     13.54 o 
   4  -3  12      473.53      450.20     27.58 o 
   5  -3  12      158.71      157.46     35.97 o 
  -5  -2  12      107.52      112.08     25.09 o 
  -4  -2  12      253.89      261.80     15.98 o 
  -3  -2  12      145.77      138.35     13.27 o 
  -2  -2  12        2.51        2.37      8.28 o 
  -1  -2  12        4.06        5.74      8.33 o 
   0  -2  12        1.33       -1.76      6.44 o 
   1  -2  12        3.38       -3.02      6.59 o 
   2  -2  12      159.99      147.05     12.72 o 
   3  -2  12      528.22      535.92     37.22 o 
   4  -2  12      330.63      414.39     31.05 o 
   5  -2  12      388.68      361.56     33.77 o 
  -5  -1  12      538.64      600.52     30.22 o 
  -4  -1  12      663.09      661.46     24.26 o 
  -3  -1  12      439.66      441.83     18.44 o 
  -2  -1  12       64.29       79.26     16.26 o 
  -1  -1  12      910.18      867.93     20.73 o 
   0  -1  12       52.16       58.55      8.45 o 
   1  -1  12      675.98      691.67     20.43 o 
   2  -1  12      552.41      505.19     18.66 o 
   3  -1  12       41.98       56.35     13.14 o 
   4  -1  12        1.31       12.16     12.01 o 
   5  -1  12        7.97        6.24     17.67 o 
   6  -1  12        0.32       -2.93     25.72 o 
  -5   0  12       74.05       65.65     16.11 o 
  -4   0  12       89.92       91.95     10.01 o 
  -3   0  12        4.35       14.52      7.58 o 
  -2   0  12      256.08      265.61     12.98 o 
  -1   0  12     2172.64     2111.56     34.86 o 
   0   0  12      778.35      712.74     21.15 o 
   1   0  12      882.97      900.11     28.91 o 
   2   0  12     1325.01     1422.27     43.94 o 
   3   0  12     1109.48     1101.43     34.34 o 
   4   0  12      487.42      476.23     25.83 o 
   5   0  12      439.34      418.59     24.52 o 
   6   0  12      396.68      381.83     44.75 o 
  -5   1  12      262.84      236.71     32.41 o 
  -4   1  12      222.39      225.41     13.90 o 
  -3   1  12      355.15      372.34     21.42 o 
  -2   1  12      383.02      319.24     16.12 o 
  -1   1  12      319.99      323.18     16.29 o 
   0   1  12      151.87      130.38     14.56 o 
   1   1  12     1604.93     1676.39     39.94 o 
   2   1  12      107.59      128.87     13.42 o 
   3   1  12      294.28      247.17     25.09 o 
   4   1  12      143.07       93.68     19.24 o 
   5   1  12       36.67       24.67     15.89 o 
  -5   2  12      207.38      184.02     29.07 o 
  -4   2  12      538.72      507.18     20.99 o 
  -3   2  12      311.25      329.25     16.63 o 
  -2   2  12      117.22      121.34     20.17 o 
  -1   2  12     1030.53      995.84     53.94 o 
   0   2  12      523.15      513.02     22.52 o 
   1   2  12      105.80      135.52     32.73 o 
   2   2  12      243.98      273.13     17.89 o 
   3   2  12     1561.68     1530.42     35.49 o 
   4   2  12      133.23      121.07     19.45 o 
   5   2  12       11.93       31.37     15.47 o 
  -4   3  12       11.16        8.03     15.79 o 
  -3   3  12        6.50        1.82      8.54 o 
  -2   3  12      388.60      387.02     17.30 o 
  -1   3  12      763.99      738.28     27.77 o 
   0   3  12      730.60      716.72     30.84 o 
   1   3  12      493.63      516.79     23.26 o 
   2   3  12     1205.36     1248.66     34.82 o 
   3   3  12     1776.13     1879.12     40.90 o 
   4   3  12      253.03      255.32     25.51 o 
   5   3  12      260.50      289.83     26.77 o 
  -4   4  12      428.81      438.65     17.30 o 
  -3   4  12      516.41      542.99     20.16 o 
  -2   4  12      300.53      277.24     15.86 o 
  -1   4  12     1477.32     1422.66     37.92 o 
   0   4  12        5.71        6.98      9.90 o 
   1   4  12       47.94       35.79     10.75 o 
   2   4  12       57.72       59.77     18.72 o 
   3   4  12        4.72        2.34      8.84 o 
   4   4  12        3.68       15.06     14.01 o 
   5   4  12      417.96      506.88     31.99 o 
   6   4  12      386.94      404.42     29.07 o 
  -4   5  12      289.40      262.22     34.50 o 
  -3   5  12      290.02      293.17     22.72 o 
  -2   5  12      683.37      659.84     21.79 o 
  -1   5  12       30.80       58.79     13.04 o 
   0   5  12     1843.82     1902.09     48.83 o 
   1   5  12      655.31      645.96     38.16 o 
   2   5  12     1452.73     1502.46     38.37 o 
   3   5  12      993.53      976.27     29.92 o 
   4   5  12      382.60      376.61     29.69 o 
   5   5  12      332.81      332.07     28.44 o 
   6   5  12       20.53        1.67     14.64 o 
  -3   6  12       41.17       34.98     10.23 o 
  -2   6  12        1.12        2.14      9.03 o 
  -1   6  12        2.33        1.74      9.20 o 
   0   6  12      203.39      211.38     14.45 o 
   1   6  12      140.78      147.48     15.72 o 
   2   6  12      515.95      494.76     23.12 o 
   3   6  12      245.32      251.48     18.99 o 
   4   6  12      304.32      293.17     28.44 o 
   5   6  12      492.15      505.84     33.04 o 
   6   6  12      767.92      835.18     40.99 o 
  -3   7  12      355.75      331.23     38.06 o 
  -2   7  12      304.31      341.81     58.76 o 
  -1   7  12      397.87      418.62     24.59 o 
   0   7  12       43.89       51.51     11.94 o 
   1   7  12        4.34       13.54      7.86 o 
   2   7  12        5.96       16.49     11.78 o 
   3   7  12       33.95       14.58     11.29 o 
   4   7  12       11.64       23.00     16.10 o 
   5   7  12      119.68       87.62     20.28 o 
   6   7  12        3.88       18.40     16.73 o 
  -2   8  12      434.94      471.52     27.51 o 
  -1   8  12      320.33      286.46     23.84 o 
   0   8  12      516.97      508.77     20.03 o 
   1   8  12     1430.16     1396.05     30.77 o 
   2   8  12     1088.08     1018.48     33.97 o 
   3   8  12      605.81      617.71     27.00 o 
   4   8  12      209.21      230.65     26.77 o 
   5   8  12      351.78      364.06     33.04 o 
   6   8  12      217.37      195.73     26.98 o 
  -1   9  12       35.85       21.03     14.62 o 
   0   9  12       90.04      104.71     12.95 o 
   1   9  12        7.62       14.54      9.49 o 
   2   9  12       16.03       16.35      9.23 o 
   3   9  12      258.34      244.68     21.38 o 
   4   9  12      879.33      763.67     44.54 o 
   5   9  12      125.07      123.17     24.47 o 
   0  10  12       22.53       38.66     15.68 o 
   1  10  12      530.84      559.09     23.62 o 
   2  10  12        4.52       -9.30      9.30 o 
   3  10  12       17.90       31.83     15.09 o 
   4  10  12        3.19        0.63     19.03 o 
   2  11  12      412.79      466.75     29.84 o 
  -2  -6  13       10.97       26.81     15.68 o 
  -1  -6  13      287.26      276.20     25.17 o 
   0  -6  13      308.99      269.77     30.43 o 
   1  -6  13      143.98      143.24     31.16 o 
   2  -6  13      711.64      743.80     51.44 o 
  -3  -5  13       41.00       34.68     12.01 o 
  -2  -5  13       57.27       65.86     12.51 o 
  -1  -5  13       26.34       15.95     13.93 o 
   0  -5  13       57.37       87.01     16.46 o 
   1  -5  13       31.70       10.66     21.12 o 
   2  -5  13       72.74       39.92     24.05 o 
   3  -5  13       94.12       73.15     18.54 o 
  -3  -4  13      811.67      878.23     27.16 o 
  -2  -4  13      356.83      360.35     24.66 o 
  -1  -4  13      357.21      355.11     24.30 o 
   0  -4  13      113.76      106.19     16.38 o 
   1  -4  13      467.75      507.56     21.34 o 
   2  -4  13       94.60      133.32     29.38 o 
   3  -4  13      388.42      389.75     27.17 o 
   4  -4  13       69.32       75.30     18.24 o 
  -4  -3  13        9.43        1.29     14.69 o 
  -3  -3  13        8.69       14.09     10.26 o 
  -2  -3  13       43.30       37.35     11.01 o 
  -1  -3  13       60.47       65.89     11.78 o 
   0  -3  13      265.51      244.54     19.78 o 
   1  -3  13      668.11      696.98     26.46 o 
   2  -3  13      829.56      827.55     32.75 o 
   3  -3  13      356.50      387.84     26.03 o 
   4  -3  13      321.72      312.54     26.13 o 
  -4  -2  13      379.65      411.69     19.26 o 
  -3  -2  13      359.42      359.79     18.59 o 
  -2  -2  13      322.81      330.91     29.40 o 
  -1  -2  13       69.96       66.55     23.87 o 
   0  -2  13      241.14      255.42     16.22 o 
   1  -2  13       27.73       17.53     11.46 o 
   2  -2  13       45.64       31.90     18.51 o 
   3  -2  13        9.55        7.20     12.35 o 
   4  -2  13      103.23       90.66     16.77 o 
   5  -2  13        3.95       -8.55     13.88 o 
  -4  -1  13      581.18      587.76     19.04 o 
  -3  -1  13      216.89      186.91     12.98 o 
  -2  -1  13      411.30      411.15     16.18 o 
  -1  -1  13      712.08      728.87     20.16 o 
   0  -1  13      920.49      913.12     33.09 o 
   1  -1  13      134.73      131.95     15.14 o 
   2  -1  13      670.63      715.53     47.31 o 
   3  -1  13     1367.46     1218.23     37.71 o 
   4  -1  13      254.70      256.87     22.51 o 
   5  -1  13      190.17      227.97     34.92 o 
  -4   0  13       21.26       12.80      9.57 o 
  -3   0  13        8.97       11.87      7.99 o 
  -2   0  13      321.60      301.50     20.92 o 
  -1   0  13      616.79      605.37     20.74 o 
   0   0  13       69.46       80.47     11.06 o 
   1   0  13       95.85       97.70     13.81 o 
   2   0  13      585.11      618.94     25.07 o 
   3   0  13      532.58      574.14     27.06 o 
   4   0  13       73.73       68.00     18.72 o 
   5   0  13      698.20      727.98     43.91 o 
  -4   1  13      226.67      212.40     14.74 o 
  -3   1  13      236.50      258.93     16.72 o 
  -2   1  13      631.13      631.16     21.95 o 
  -1   1  13      259.66      277.67     20.55 o 
   0   1  13      355.28      360.90     17.21 o 
   1   1  13        6.07       14.26     10.70 o 
   2   1  13        2.84        2.89     10.32 o 
   3   1  13       78.74       54.16     18.82 o 
   4   1  13        5.28       11.71     16.31 o 
   5   1  13       78.80       46.63     18.82 o 
  -4   2  13       61.83       53.46     11.80 o 
  -3   2  13      355.06      368.08     18.52 o 
  -2   2  13      826.05      842.34     40.55 o 
  -1   2  13      481.80      445.19     18.79 o 
   0   2  13      785.47      825.61     29.27 o 
   1   2  13     2104.41     2144.42     47.69 o 
   2   2  13      823.74      878.96     29.35 o 
   3   2  13      484.65      564.80     35.55 o 
   4   2  13     1597.17     1528.59     55.41 o 
   5   2  13      637.86      624.40     36.59 o 
  -4   3  13      524.34      555.81     40.57 o 
  -3   3  13        2.87       13.01      9.41 o 
  -2   3  13      136.88      119.25     12.79 o 
  -1   3  13       20.21       15.62      9.49 o 
   0   3  13      270.73      276.60     19.89 o 
   1   3  13       15.75       17.57     11.30 o 
   2   3  13      368.56      399.97     22.31 o 
   3   3  13       15.25       22.37     15.89 o 
   4   3  13      317.59      291.29     28.44 o 
   5   3  13      289.37      282.09     28.65 o 
  -4   4  13       14.21       31.16     22.79 o 
  -3   4  13      745.29      760.66     23.96 o 
  -2   4  13      267.76      272.67     30.66 o 
  -1   4  13     1023.80      984.21     37.12 o 
   0   4  13      188.79      213.18     18.92 o 
   1   4  13      180.07      200.79     18.91 o 
   2   4  13       31.92       31.17     11.67 o 
   3   4  13       13.86        8.90     10.71 o 
   4   4  13       47.41       46.00     18.19 o 
   5   4  13        0.51       23.63     16.52 o 
   6   4  13        5.02       14.64     16.94 o 
  -3   5  13      451.95      472.34     20.27 o 
  -2   5  13      289.00      271.98     16.74 o 
  -1   5  13      569.40      599.03     33.25 o 
   0   5  13       34.94       45.40     12.91 o 
   1   5  13     2132.92     2149.72     49.37 o 
   2   5  13     1704.62     1797.32     44.25 o 
   3   5  13      742.96      725.70     27.55 o 
   4   5  13      271.50      272.05     28.44 o 
   5   5  13     1168.61     1046.38     46.00 o 
   6   5  13      157.68       90.54     20.70 o 
  -3   6  13       13.92       26.76     14.42 o 
  -2   6  13      457.22      475.87     27.64 o 
  -1   6  13       32.82       25.94     12.96 o 
   0   6  13      148.67      124.67     22.27 o 
   1   6  13      176.88      182.99     18.04 o 
   2   6  13        1.96      -10.62     10.62 o 
   3   6  13      189.89      176.39     17.78 o 
   4   6  13      682.51      713.48     39.94 o 
   5   6  13      163.82      107.48     21.75 o 
   6   6  13      279.44      311.57     31.37 o 
  -2   7  13      683.33      714.40     36.94 o 
  -1   7  13      435.71      400.98     42.34 o 
   0   7  13      231.59      251.91     15.85 o 
   1   7  13      587.30      625.29     28.68 o 
   2   7  13      632.61      628.21     28.32 o 
   3   7  13        7.73       -5.15     11.53 o 
   4   7  13       19.25       25.72     17.77 o 
   5   7  13      228.03      182.13     26.35 o 
   6   7  13       38.81       28.86     19.45 o 
  -2   8  13        4.81       -2.88     13.81 o 
  -1   8  13      284.46      279.15     41.82 o 
   0   8  13      143.52      185.17     14.92 o 
   1   8  13      303.21      279.66     45.69 o 
   2   8  13      291.86      271.65     22.12 o 
   3   8  13      804.54      766.55     30.72 o 
   4   8  13      325.45      325.37     32.20 o 
   5   8  13      568.74      584.46     41.19 o 
  -1   9  13        6.20        6.92     14.64 o 
   0   9  13       83.79      102.38     13.02 o 
   1   9  13        3.27       -3.20      9.33 o 
   2   9  13      140.90      148.61     18.83 o 
   3   9  13        7.87        2.87     22.90 o 
   4   9  13      173.12      166.87     27.39 o 
   5   9  13      193.01      167.29     27.39 o 
   0  10  13      705.65      659.06     32.87 o 
   1  10  13      179.63      182.94     17.20 o 
   2  10  13      319.08      323.13     18.51 o 
   3  10  13       53.42       62.63     17.05 o 
   4  10  13      194.27      189.04     29.48 o 
  -2  -5  14      279.04      273.78     25.90 o 
  -1  -5  14       64.52       73.60     28.75 o 
   0  -5  14      324.78      359.01     25.40 o 
   1  -5  14       45.46       79.67     27.39 o 
   2  -5  14       13.17        0.63     21.12 o 
  -3  -4  14      255.23      258.66     29.62 o 
  -2  -4  14      495.22      488.59     26.69 o 
  -1  -4  14      542.31      600.23     29.39 o 
   0  -4  14      260.80      280.69     22.47 o 
   1  -4  14      273.08      290.05     18.83 o 
   2  -4  14      451.84      410.90     40.36 o 
   3  -4  14      189.69      198.09     23.34 o 
  -3  -3  14       61.97       52.05     12.42 o 
  -2  -3  14      136.10      140.17     14.90 o 
  -1  -3  14      154.60      169.13     19.76 o 
   0  -3  14        2.71       -0.27     10.29 o 
   1  -3  14      183.42      175.34     15.55 o 
   2  -3  14        3.97        1.46     18.82 o 
   3  -3  14      191.92      183.44     21.08 o 
   4  -3  14       65.99       70.85     17.68 o 
  -3  -2  14      392.25      415.77     17.95 o 
  -2  -2  14      193.96      203.26     18.02 o 
  -1  -2  14      473.40      512.42     30.97 o 
   0  -2  14      256.32      270.04     19.60 o 
   1  -2  14       66.21       74.39     14.62 o 
   2  -2  14       83.25       95.98     23.63 o 
   3  -2  14       34.96       13.06     13.93 o 
   4  -2  14        3.43       13.60     14.06 o 
  -4  -1  14      161.28      151.03     18.52 o 
  -3  -1  14      196.23      171.65     13.38 o 
  -2  -1  14      202.66      204.42     13.90 o 
  -1  -1  14      276.07      268.62     16.51 o 
   0  -1  14      909.48      843.41     31.80 o 
   1  -1  14      697.27      715.00     28.66 o 
   2  -1  14      458.59      525.70     38.48 o 
   3  -1  14      377.51      366.76     29.38 o 
   4  -1  14      848.33      822.49     34.41 o 
   5  -1  14      387.93      378.05     27.21 o 
  -4   0  14      272.20      278.03     24.77 o 
  -3   0  14      256.76      230.65     16.70 o 
  -2   0  14      107.41      110.96     20.93 o 
  -1   0  14      395.86      394.72     19.49 o 
   0   0  14        3.94        2.82     19.66 o 
   1   0  14        0.31       21.93     11.69 o 
   2   0  14        1.66        7.55     10.77 o 
   3   0  14      120.99      104.14     22.58 o 
   4   0  14       32.35        8.78     17.98 o 
   5   0  14      235.33      240.89     30.11 o 
  -4   1  14       33.80       31.37     22.37 o 
  -3   1  14      305.76      321.39     18.48 o 
  -2   1  14      691.62      715.53     35.69 o 
  -1   1  14      108.02      121.20     13.06 o 
   0   1  14      866.97      857.06     30.69 o 
   1   1  14     2176.48     2352.53     53.01 o 
   2   1  14       67.29       86.74     15.79 o 
   3   1  14       50.21       51.86     19.66 o 
   4   1  14      295.89      298.19     29.90 o 
   5   1  14       43.73       56.04     19.87 o 
  -4   2  14       41.69       42.03     23.21 o 
  -3   2  14        2.64       -4.07      9.63 o 
  -2   2  14      572.36      545.33     21.37 o 
  -1   2  14       50.18       44.40     16.74 o 
   0   2  14       12.82       -0.29     11.78 o 
   1   2  14     1449.65     1571.21     41.90 o 
   2   2  14      323.44      323.54     25.41 o 
   3   2  14      135.00      126.51     22.79 o 
   4   2  14      704.35      711.81     41.19 o 
   5   2  14     1044.85     1018.36     47.47 o 
  -3   3  14      409.07      419.46     19.65 o 
  -2   3  14       41.00       29.46     10.77 o 
  -1   3  14       12.34        4.69      9.62 o 
   0   3  14      222.03      217.18     19.81 o 
   1   3  14       47.19       43.55     24.67 o 
   2   3  14       42.85       40.46     12.34 o 
   3   3  14       84.46      109.57     22.17 o 
   4   3  14      164.65      132.78     23.42 o 
   5   3  14      237.82      317.22     31.78 o 
  -3   4  14       11.59       14.63     10.30 o 
  -2   4  14     1461.58     1410.87     37.76 o 
  -1   4  14      466.34      431.70     35.13 o 
   0   4  14     1390.40     1341.43     39.43 o 
   1   4  14      786.94      761.33     70.89 o 
   2   4  14      895.02      921.12     52.38 o 
   3   4  14      318.60      319.10     31.16 o 
   4   4  14      292.36      329.14     31.37 o 
   5   4  14       92.45       59.39     18.82 o 
   6   4  14       18.53       10.25     18.40 o 
  -3   5  14        7.41      -13.25     13.25 o 
  -2   5  14       14.93       18.60     10.87 o 
  -1   5  14      225.36      205.26     19.95 o 
   0   5  14       12.19       25.10     12.86 o 
   1   5  14        8.30       18.60     12.27 o 
   2   5  14      428.29      369.07     22.92 o 
   3   5  14      714.29      645.52     39.94 o 
   4   5  14      127.67      169.59     25.30 o 
   5   5  14      233.48      271.22     30.11 o 
   6   5  14      871.57      829.12     44.12 o 
  -2   6  14      369.42      374.47     20.04 o 
  -1   6  14      162.77      173.24     22.06 o 
   0   6  14        7.19       20.50     13.91 o 
   1   6  14      120.30      128.82     16.91 o 
   2   6  14      175.06      198.51     19.66 o 
   3   6  14        0.15       -6.01     11.46 o 
   4   6  14       75.29       91.80     21.54 o 
   5   6  14      396.32      417.59     34.50 o 
  -2   7  14      396.83      395.69     27.49 o 
  -1   7  14      633.73      624.21     30.16 o 
   0   7  14      516.11      560.02     29.09 o 
   1   7  14      509.48      541.61     28.08 o 
   2   7  14     1019.63      981.72     35.48 o 
   3   7  14      340.68      361.50     41.19 o 
   4   7  14      381.84      369.50     33.25 o 
   5   7  14      255.41      319.31     32.62 o 
  -1   8  14       26.09       44.46     17.00 o 
   0   8  14       37.37       29.00     14.92 o 
   1   8  14       75.34       85.45     16.54 o 
   2   8  14      368.27      354.28     43.08 o 
   3   8  14      111.20      106.00     17.06 o 
   4   8  14      272.22      327.67     33.88 o 
   5   8  14      193.74      194.26     29.48 o 
   0   9  14      189.57      171.29     21.73 o 
   1   9  14      202.43      242.66     60.85 o 
   2   9  14       24.25       22.68     14.92 o 
   3   9  14       98.30      124.15     19.00 o 
   4   9  14       79.67       83.85     24.47 o 
   2  10  14      199.66      295.89     34.08 o 
  -1  -4  15       91.77       58.93     17.15 o 
   0  -4  15      400.30      442.38     21.95 o 
   1  -4  15       28.19       46.42     24.88 o 
   2  -4  15      183.19      207.65     33.46 o 
  -2  -3  15      180.61      156.32     14.26 o 
  -1  -3  15      253.53      247.52     19.18 o 
   0  -3  15      110.60       94.33     13.93 o 
   1  -3  15       20.59       26.30     31.37 o 
   2  -3  15       14.35       -0.21     20.07 o 
   3  -3  15       43.62       10.87     22.17 o 
  -3  -2  15      218.55      253.89     19.94 o 
  -2  -2  15      322.03      323.86     24.75 o 
  -1  -2  15      342.87      331.78     19.68 o 
   0  -2  15      697.28      723.27     30.37 o 
   1  -2  15      959.49      985.12     53.95 o 
   2  -2  15      404.69      358.83     37.01 o 
   3  -2  15      577.09      542.22     41.82 o 
   4  -2  15      245.60      247.82     24.56 o 
  -3  -1  15       20.24       23.20     10.20 o 
  -2  -1  15        1.77       -8.82      8.82 o 
  -1  -1  15       49.50       39.99     11.18 o 
   0  -1  15       68.77       78.57     15.60 o 
   1  -1  15       41.75       66.81     14.91 o 
   2  -1  15      167.38      191.34     28.86 o 
   3  -1  15       85.30       91.59     23.21 o 
   4  -1  15      364.33      326.85     26.58 o 
  -3   0  15      600.79      584.93     28.06 o 
  -2   0  15       60.36       67.05     12.46 o 
  -1   0  15       17.47        9.88     10.39 o 
   0   0  15      389.84      385.38     41.51 o 
   1   0  15        7.67        0.62     18.19 o 
   2   0  15       31.04       28.02     19.66 o 
   3   0  15       70.54       40.36     20.07 o 
   4   0  15        0.34       -3.35     17.57 o 
   5   0  15      151.66      152.86     26.77 o 
  -3   1  15      130.86      128.68     17.53 o 
  -2   1  15      554.45      568.57     22.83 o 
  -1   1  15      356.34      324.07     18.92 o 
   0   1  15      634.00      634.38     29.35 o 
   1   1  15     1125.02     1209.63     47.68 o 
   2   1  15     1786.03     1650.29     65.24 o 
   3   1  15      216.61      182.55     27.39 o 
   4   1  15      696.98      680.65     41.82 o 
   5   1  15       40.06       53.74     20.91 o 
  -3   2  15      148.31      136.49     16.67 o 
  -2   2  15        1.23       12.59     11.72 o 
  -1   2  15       14.44       25.56     10.99 o 
   0   2  15       30.62       44.80     14.47 o 
   1   2  15       38.39       49.83     14.17 o 
   2   2  15      272.61      284.21     22.61 o 
   3   2  15       10.52       12.55     18.19 o 
   4   2  15      210.48      226.47     29.28 o 
   5   2  15      892.89      922.59     48.10 o 
  -3   3  15     1187.14     1323.04     62.73 o 
  -2   3  15      162.48      171.28     15.89 o 
  -1   3  15      190.76      176.49     15.39 o 
   0   3  15      204.50      188.79     19.81 o 
   1   3  15      162.90      192.75     33.77 o 
   2   3  15      147.51      156.40     17.65 o 
   3   3  15      307.62      327.47     33.67 o 
   4   3  15       16.33       43.49     19.66 o 
   5   3  15        6.68        1.67     16.94 o 
  -3   4  15       13.51       24.59     15.34 o 
  -2   4  15       63.25       54.63     12.55 o 
  -1   4  15      554.97      540.21     23.29 o 
   0   4  15      697.72      711.03     30.09 o 
   1   4  15      372.61      369.88     23.95 o 
   2   4  15      607.15      589.85     49.98 o 
   3   4  15      827.24      858.81     46.84 o 
   4   4  15      271.46      287.11     31.78 o 
   5   4  15      626.45      678.77     42.24 o 
  -2   5  15       52.47       18.64     10.99 o 
  -1   5  15       47.87       56.49     15.67 o 
   0   5  15        0.69       10.43     12.64 o 
   1   5  15        2.47       -8.12     12.08 o 
   2   5  15      212.83      181.88     19.30 o 
   3   5  15       55.66       54.37     20.49 o 
   4   5  15      440.25      516.92     38.27 o 
   5   5  15       16.73       30.74     19.66 o 
  -2   6  15      599.99      684.36     37.12 o 
  -1   6  15      340.17      384.45     26.31 o 
   0   6  15      259.17      257.35     23.50 o 
   1   6  15      317.27      293.87     24.25 o 
   2   6  15      220.61      239.61     24.99 o 
   3   6  15      132.64      125.47     25.72 o 
   4   6  15       57.50       81.55     22.58 o 
   5   6  15      248.60      225.42     31.16 o 
  -1   7  15       42.53       42.17     19.66 o 
   0   7  15      157.73      169.56     20.62 o 
   1   7  15      681.61      694.66     31.89 o 
   2   7  15      239.86      274.09     24.47 o 
   3   7  15      419.89      459.20     39.31 o 
   4   7  15      440.50      570.24     41.82 o 
   5   7  15      449.33      410.69     37.22 o 
   0   8  15      130.46      174.84     39.21 o 
   1   8  15       60.14       72.35     17.30 o 
   2   8  15       64.96       71.83     17.27 o 
   3   8  15        1.02       17.98     20.28 o 
   4   8  15      175.55      182.97     29.28 o 
   1   9  15      115.98      111.43     20.05 o 
   2   9  15      482.19      477.61     29.20 o 
   3   9  15      114.02      103.09     26.56 o 
  -1  -3  16      227.18      213.23     33.75 o 
   0  -3  16      340.72      357.74     26.58 o 
   1  -3  16       35.49       36.39     25.51 o 
   2  -3  16       14.37       36.59     24.26 o 
  -2  -2  16      113.93      113.86     19.69 o 
  -1  -2  16      255.72      252.56     18.58 o 
   0  -2  16       48.98       61.03     23.94 o 
   1  -2  16      412.88      399.19     47.89 o 
   2  -2  16      504.98      456.49     41.82 o 
   3  -2  16      638.69      622.31     46.84 o 
  -2  -1  16        6.48       -6.37     11.05 o 
  -1  -1  16      117.49      113.40     18.78 o 
   0  -1  16       54.59       63.79     19.13 o 
   1  -1  16      211.39      223.82     33.46 o 
   2  -1  16        2.68       18.61     21.12 o 
   3  -1  16       22.44       26.56     21.96 o 
  -2   0  16      501.87      503.46     23.03 o 
  -1   0  16      550.79      562.21     34.18 o 
   0   0  16      129.89      136.54     18.40 o 
   1   0  16      755.86      849.76     93.16 o 
   2   0  16       27.81       75.28     23.84 o 
   3   0  16      635.63      626.70     44.12 o 
   4   0  16       80.80       61.69     23.00 o 
  -2   1  16       32.35       30.07     11.89 o 
  -1   1  16      112.63      116.38     23.34 o 
   0   1  16      126.48      136.54     48.51 o 
   1   1  16      202.45      216.40     40.57 o 
   2   1  16      217.79      185.69     29.07 o 
   3   1  16      478.53      475.72     39.52 o 
   4   1  16      376.86      425.96     39.10 o 
  -2   2  16      217.74      252.67     18.37 o 
  -1   2  16      127.00      116.27     16.86 o 
   0   2  16       10.24       18.87     14.09 o 
   1   2  16        5.46       -9.68     12.04 o 
   2   2  16        0.02        5.35     15.58 o 
   3   2  16        8.49       12.96     19.24 o 
   4   2  16       97.19      143.03     27.18 o 
  -2   3  16      445.59      464.61     22.40 o 
  -1   3  16      423.33      440.55     45.68 o 
   0   3  16      426.15      415.94     42.03 o 
   1   3  16      626.50      636.28     30.42 o 
   2   3  16      357.04      369.29     37.01 o 
   3   3  16      202.61      231.48     33.25 o 
   4   3  16      277.70      293.17     34.08 o 
   5   3  16      148.10      175.65     29.28 o 
  -2   4  16       77.42       76.58     16.33 o 
  -1   4  16        1.44        4.09     12.94 o 
   0   4  16      447.19      427.16     35.34 o 
   1   4  16      355.49      339.68     25.04 o 
   2   4  16       11.56        5.34     13.66 o 
   3   4  16      532.33      560.62     39.94 o 
   4   4  16      437.53      410.90     37.22 o 
   5   4  16      319.07      236.29     33.46 o 
  -1   5  16      252.01      238.07     19.14 o 
   0   5  16      350.75      384.14     35.44 o 
   1   5  16      342.44      452.93     39.73 o 
   2   5  16       50.70       66.61     17.36 o 
   3   5  16      346.88      355.07     36.39 o 
   4   5  16       30.18       21.12     20.91 o 
  -1   6  16      172.55      163.16     39.31 o 
   0   6  16      469.30      470.42     29.57 o 
   1   6  16      265.28      246.03     37.01 o 
   2   6  16      339.96      382.68     51.23 o 
   3   6  16      350.71      327.26     36.59 o 
   4   6  16      482.38      469.24     39.94 o 
   0   7  16        1.46       -2.72     14.70 o 
   1   7  16      152.00      175.85     21.79 o 
   2   7  16       42.04       33.64     16.04 o 
   3   7  16      275.32      287.32     36.80 o 
   4   7  16       96.97       99.33     26.77 o 
   1   8  16      317.48      314.46     27.44 o 
   2   8  16       31.07        9.83     15.73 o 
   3   8  16        1.87       20.49     22.37 o 
   1  -2  17       14.98       17.57     22.58 o 
  -1  -1  17        9.75       30.69     16.61 o 
   0  -1  17      402.22      403.60     28.99 o 
   1  -1  17        7.30        2.72     21.33 o 
   2  -1  17       67.95       64.20     26.14 o 
  -1   0  17      474.68      465.06     40.78 o 
   0   0  17      634.52      576.54     31.70 o 
   1   0  17       99.08      110.19     18.97 o 
   2   0  17      535.11      571.91     46.21 o 
   3   0  17      219.31      170.84     30.32 o 
  -1   1  17       28.94        3.77     41.82 o 
   0   1  17      179.98      173.18     20.92 o 
   1   1  17       18.16       -1.71     14.32 o 
   2   1  17        5.56       -5.23     20.70 o 
   3   1  17      612.08      645.94     46.42 o 
  -1   2  17      293.16      299.44     28.09 o 
   0   2  17      340.38      378.61     26.73 o 
   1   2  17      241.30      248.60     23.58 o 
   2   2  17      167.94      222.07     31.78 o 
   3   2  17       42.47       25.72     22.17 o 
   4   2  17        2.42       14.85     20.28 o 
  -1   3  17      198.37      225.24     23.65 o 
   0   3  17      249.84      258.50     24.54 o 
   1   3  17      208.66      227.42     22.61 o 
   2   3  17      523.71      556.65     42.45 o 
   3   3  17      408.86      487.43     42.03 o 
   4   3  17      328.17      366.36     38.06 o 
  -1   4  17       54.89       56.59     13.85 o 
   0   4  17        3.18        1.94     15.37 o 
   1   4  17       54.46       51.66     16.78 o 
   2   4  17       61.47       66.76     17.36 o 
   3   4  17       48.18       53.95     23.84 o 
   4   4  17      252.55      256.16     34.71 o 
   0   5  17      320.95      309.59     48.41 o 
   1   5  17      426.04      426.93     28.08 o 
   2   5  17      340.35      348.74     27.08 o 
   3   5  17      142.28      154.11     29.48 o 
   0   6  17      315.54      390.83     38.48 o 
   1   6  17      126.79      118.20     20.07 o 
   2   6  17      371.46      391.69     52.80 o 
   3   6  17      337.22      352.14     37.01 o 
   2   7  17       17.77       10.88     15.84 o 
   1   1  18        0.78       14.41     15.16 o 
   0   2  18       88.33       88.24     18.95 o 
   1   2  18      302.47      350.36     52.80 o 
   2   2  18      596.37      589.48     47.26 o 
   0   3  18       47.08       41.27     33.35 o 
   1   3  18      176.41      159.84     26.56 o 
   2   3  18      158.22      197.40     32.41 o 
   1   4  18        6.22       -6.41     15.00 o 
   2   4  18       27.12       21.96     23.42 o 
                                                 
